# Supplementary material for: High-throughput metabolic engineering of Yarrowia lipolytica through gene expression tuning
Source: Proc Natl Acad Sci U S A. 2025 Jun 3;122(23):e2426686122. doi: 10.1073/pnas.2426686122 (PMC12168020; doi:10.1073/pnas.2426686122)
Supplement: Supplementary file 2 — Dataset S01 (XLSX) [file pnas.2426686122.sd01.xlsx]

## Sheet: 270 Transcription factors
Yali ID	Description	Reference	TF ID
YALI1_B02091g	similar to uniprot|P23615 Saccharomyces cerevisiae YGR116w SPT6 transcription elongation protein singleton	Genome Annotation	TF01
YALI1_D21702g	similar to uniprot|P33892 Saccharomyces cerevisiae YGL195w GCN1 translational activator	Genome Annotation	TF02
YALI1_B05350g	similar to uniprot|Q9Y7U7 Schizosaccharomyces pombe Putative transcription factor	Genome Annotation	TF03
YALI1_C02831g	similar to uniprot|P38811 Saccharomyces cerevisiae YHR099w TRA1 component of the Ada-Spt transcriptional regulatory complex	Genome Annotation	TF04
YALI1_D02362g	Transcription Factor negatively regulating lipid accumulation	https://doi.org/10.1128/AEM.02079-13	TF05
YALI1_D34785g	uniprot|Q8WZL5 Yarrowia lipolytica Sin3 protein transcription regulatory protein	Genome Annotation	TF06
YALI1_D30097g	similar to uniprot|P22082 Saccharomyces cerevisiae YOR290C Transcription regulatory protein SNF2 (SWI/SNF complex component SNF2)	Genome Annotation	TF07
YALI1_D33640g	weakly similar to uniprot|P53628 Saccharomyces cerevisiae YNR023w SNF12 component of SWI/SNF global transcription activator complex	Genome Annotation	TF08
YALI1_F29652g	some similarities with uniprot|Q12415 Saccharomyces cerevisiae YOR110w TFC7 TFIIIC (transcription initiation factor) subunit 55 kDa Tau55	Genome Annotation	TF09
YALI1_C16204g	similar to uniprot|P27692 Saccharomyces cerevisiae YML010W Transcription initiation protein SPT5	Genome Annotation	TF10
YALI1_E11341g	similar to uniprot|P07273 Saccharomyces cerevisiae YGL043w DST1 TFIIS (transcription elongation factor)	Genome Annotation	TF11
YALI1_C06870g	similar to uniprot|P53040 Saccharomyces cerevisiae YGL112C Transcription initiation factor TFIID 60 kDa subunit (TAFII-60)	Genome Annotation	TF12
YALI1_F21261g	similar to uniprot|P41896 Saccharomyces cerevisiae YGR005c TFG2 TFIIF subunit (transcription initiation factor) 54 kD	Genome Annotation	TF13
YALI1_E16026g	uniprot|Q96X27 Yarrowia lipolytica Transcription factor Snf5p component of SWI/SNF transcription activator complex	Genome Annotation	TF14
YALI1_B29562g	similar to uniprot|Q06708 Saccharomyces cerevisiae YLR386w VAC14 Activator of Fab1p	Genome Annotation	TF15
YALI1_B11759g	similar to CAGL0I09350g Candida glabrata and uniprot|P38344 Saccharomyces cerevisiae YBR267W 45.8 kDa protein in SHM1-MRPL37 intergenic region	https://doi.org/10.1038/s41540-017-0024-1	TF16
YALI1_B19962g	similar to uniprot|P31384 Saccharomyces cerevisiae YAL021c CCR4 transcriptional regulator P4.26.f2.2	Genome Annotation	TF17
YALI1_D15792g	Putative activator of transcription involved in fatty acid metabolism, subunit of SWI/SNF complex	https://doi.org/10.1093/femsyr/foy037 https://doi.org/10.1038/s41540-017-0024-1	TF18
YALI1_A20855g	weakly similar to uniprot|P39678 Saccharomyces cerevisiae YDL056w MBP1 transcription factor subunit of the MBF factor	Genome Annotation	TF19
YALI1_D16173g	Zn-cluster protein-like Transcription Factor with hydrolase activity regulating ubiquitination of protein, controlling protein turnover	https://doi.org/10.1371/journal.pone.0027966 https://doi.org/10.1038/s41540-017-0024-1	TF20
YALI1_E20635g	similar to uniprot|Q06630 Saccharomyces cerevisiae YDR296w MHR1 a direct transcriptional repressor	Genome Annotation	TF21
YALI1_C25288g	weakly similar to uniprot|Q06339 Saccharomyces cerevisiae YDR362c TFC6 TFIIIC (transcription initiation factor) subunit 91 kD	Genome Annotation	TF22
YALI1_E32722g	Putative Transcription factor associated with amino-acid metabolism	https://doi.org/10.1038/s41540-017-0024-1	TF23
YALI1_F28995g	relevant factor in late-stage adaptation to nitrogen limitation harboring C2H2 finger domain.	https://doi.org/10.1038/npjsba.2016.5 https://doi.org/10.1038/s41540-017-0024-1	TF24
YALI1_B18134g	Putative Transcription factor with crucial role in filamentous growth in alkaline pH, controlling cell wall protein expression	https://doi.org/10.1007/s00253-022-11934-x https://doi.org/10.1128/msphere.00179-21	TF25
YALI1_D05594g	weakly similar to uniprot|Q9Y8B4 Emericella nidulans Positive sulphur transcription regulator METR	https://doi.org/10.1038/s41540-017-0024-1	TF26
YALI1_E22758g	highly similar to uniprot|P04838 Saccharomyces cerevisiae YLL039c UBI4 ubiquitin	https://doi.org/10.1038/s41540-017-0024-1	TF27
YALI1_B28150g	Transcription factor with presumed relevance in filamentation, cell cycle regulation, metabolism of lipids, amino acids and nitrogen, relevant in expression of at least 1597 genes, including cell wall protein genes.	https://doi.org/10.1007/s00294-019-01018-1 https://doi.org/10.1016/j.bbalip.2017.10.003 https://doi.org/10.1128/msphere.00179-21 https://doi.org/10.1038/s41540-017-0024-1	TF28
YALI1_C09133g	Putative transcription factor influencing growth in glycerol similar to MCM1 transcription factor in S. cerevisiae involved in pheromone response	https://doi.org/10.1038/s41540-017-0024-1	TF29
YALI1_D10007g	weakly similar to uniprot|Q9P5L6 Neurospora crassa Related to AP-1-like transcription factor	https://doi.org/10.1038/s41540-017-0024-1	TF30
YALI1_D18727g	Putative Transcription factor involved in filamentous growth upon hypoxic environments	https://doi.org/10.1371/journal.pgen.1004076 https://doi.org/10.1038/s41540-017-0024-1	TF31
YALI1_F33301g	weakly similar to uniprot|Q03465 Saccharomyces cerevisiae YDL020c SON1 26S proteasome subunit	https://doi.org/10.1038/s41540-017-0024-1	TF32
YALI1_F14650g	Putative transcription factor responsive to hypoxic conditions	https://doi.org/10.1038/s41540-017-0024-1	TF33
YALI1_E37455g	weakly similar to uniprot|P35192 Saccharomyces cerevisiae YMR021c MAC1 metal binding activator singleton	Genome Annotation	TF34
YALI1_E34586g	Putative Transcription factor upregulated upon alkaline pH	https://doi.org/10.1128/msphere.00179-21	TF35
YALI1_A22330g	weakly similar to CAGL0L02475g Candida glabrata,similar to Saccharomyces cerevisiae GCN4 (YEL009C)%3B ancestral locus Anc_7.131	Genome Annotation	TF36
YALI1_D01890g	relevant factor in late-stage adaptation to nitrogen limitation	https://doi.org/10.1038/s41540-017-0024-1	TF37
YALI1_A14345g	TUP1-like Transcription factor responding to nitrogen limitation repressing transcription	https://doi.org/10.1371/journal.pone.0027966 https://doi.org/10.1038/s41540-017-0024-1	TF38
YALI1_B16808g	Transcription factor involved in unfolded protein response with low level of expression	https://doi.org/10.1016/j.btre.2021.e00646 https://doi.org/10.1371/journal.pone.0027966	TF39
YALI1_D11937g	weakly similar to uniprot|O74251 Emericella nidulans Medusa transcriptional regulator	Genome Annotation	TF40
YALI1_D00747g	similar to uniprot|P38682 Saccharomyces cerevisiae YER122c GLO3 zinc finger protein	Genome Annotation	TF41
YALI1_D12342g	weakly similar to uniprot|P38749 Saccharomyces cerevisiae YHL009c YAP3 transcription factor of a fungal- specific family of bzip proteins singleton	https://doi.org/10.1038/s41540-017-0024-1	TF42
YALI1_C14774g	similar to uniprot|P32773 Saccharomyces cerevisiae YOR194c TOA1 TFIIA subunit (transcription initiation factor)	Genome Annotation	TF43
YALI1_B22561g	similar to uniprot|Q23457 Caenorhabditis elegans ZK287.5 protein or uniprot|Q8WSQ1 Caenorhabditis elegans RING-H2 finger protein Rbx1	Genome Annotation	TF44
YALI1_B23373g	similar to uniprot|P35189 Saccharomyces cerevisiae YPL129w ANC1 TFIIF subunit (transcription initiation factor) 30 kD P2.59.f2.1	Genome Annotation	TF45
YALI1_E20229g	Putative Transcription Factor upregulated in alkaline pH	https://doi.org/10.1128/msphere.00179-21 https://doi.org/10.1038/s41540-017-0024-1	TF46
YALI1_C19151g	Factor harboring two C-terminal zinc finger domains with suggested role in acid tolerance	https://doi.org/10.1007/s00294-019-01018-1 https://doi.org/10.1038/s41540-017-0024-1	TF47
YALI1_C18396g	Putative Transcription factor downregulated in alkaline pH	https://doi.org/10.1128/msphere.00179-21 https://doi.org/10.1038/s41540-017-0024-1	TF48
YALI1_C04143g	Factor involved in oxidative stress response and nitrogen catabolite repression	https://doi.org/10.1128/AEM.00481-21	TF49
YALI1_F21426g	weakly similar to uniprot|P32591 Saccharomyces cerevisiae YJL176c SWI3 transcription regulatory protein	Genome Annotation	TF50
YALI1_E27731g	Putative Transcription factor downregulated in alkaline pH	https://doi.org/10.1128/msphere.00179-21 https://doi.org/10.1038/s41540-017-0024-1	TF51
YALI1_E12668g	Relevant regulator in commitment of Meiosis	https://doi.org/10.1002/2211-5463.13728 https://doi.org/10.1038/s41540-017-0024-1	TF52
YALI1_B06928g	Zn-finger-type protein involved in filamentous growth	https://doi.org/10.1371/journal.pone.0066790 https://doi.org/10.1038/s41540-017-0024-1	TF53
YALI1_F26367g	Putative regulator of Transcription responsive to knockout of YlSNF1	https://doi.org/10.1128/AEM.02079-13	TF54
YALI1_A16891g	Putative Transcription factor downregulated in alkaline pH with assumed involvement in carbon or nitrogen metabolism	https://doi.org/10.1128/msphere.00179-21 https://doi.org/10.1038/s41540-017-0024-1	TF55
YALI1_B06110g	weakly similar to uniprot|P33417 Saccharomyces cerevisiae YKL032c IXR1 intrastrand crosslink recognition protein and transcription factor	https://doi.org/10.1038/s41540-017-0024-1	TF56
YALI1_D17249g	Putative Transcription Factor in association with leucine metabolism	https://doi.org/10.1038/s41540-017-0024-1	TF57
YALI1_F37742g	subunit of general transcription factor TFIIH, repressed upon nitrogen limiting conditions	https://doi.org/10.1371/journal.pone.0027966 https://doi.org/10.1038/s41540-017-0024-1	TF58
YALI1_C25877g	Regulatory protein involved in amino acid biosynthesis	https://doi.org/10.1038/s41540-017-0024-1	TF59
YALI1_B16239g	Factor regulating desaturase gene expression, involved in regulation of fatty acid saturation	https://doi.org/10.1016/j.ymben.2015.07.004	TF60
YALI1_A03809g	similar to uniprot|Q03071 Saccharomyces cerevisiae YPL046c ELC1 Elongin C transcription elongation factor	Genome Annotation
YALI1_A06666g	similar to uniprot|P37366 Saccharomyces cerevisiae YPR025c CCL1 TFIIH subunit (transcription initiation factor) cyclin C component	Genome Annotation
YALI1_A10143g	weakly similar to uniprot|P38803 Saccharomyces cerevisiae YHR085w of the Brahma transcriptional activator	Genome Annotation
YALI1_A10672g	Putative Zn cluster Transcription Factor with role in halotolerance	https://doi.org/10.1371/journal.pone.0027966
YALI1_A12929g	Putative Transcription Factor upregulated in alkaline pH and early-stage adaptation to nitrogen limitation	https://doi.org/10.1128/msphere.00179-21 https://doi.org/10.1038/s41540-017-0024-1
YALI1_A14390g	weakly similar to uniprot|P32494 Saccharomyces cerevisiae YDR176w NGG1 general transcriptional adaptor or co-activator	Genome Annotation
YALI1_A17470g	similar to uniprot|P43563 Saccharomyces cerevisiae YFL034C-B MOB2 component of the RAM signaling network, localizes and activates the Ace2p in the daughter cell nucleus to direct daughter cell-specific transcription of several genes involved in cell separation	Genome Annotation
YALI1_A19214g	509 amino acid protein with role in yeast-to-hypha transition	https://doi.org/10.1128/MCB.17.11.6283 https://doi.org/10.1038/s41540-017-0024-1
YALI1_A19731g	weakly similar to uniprot|O59668 Schizosaccharomyces pombe Hypothetical zf-C3HC4 zinc finger protein	Genome Annotation
YALI1_B00525g	similar to uniprot|P33339 Saccharomyces cerevisiae YGR047C Transcription factor tau 131 kDa subunit (TFIIIC 131 kDa subunit)	Genome Annotation
YALI1_B01317g	Putative Transcription Factor downregulated in alkaline pH	https://doi.org/10.1128/msphere.00179-21 https://doi.org/10.1038/s41540-017-0024-1
YALI1_B01644g	similar to uniprot|O13701 Schizosaccharomyces pombe Transcription initiation factor TFIID 55 kDa subunit (TAFII-55)	Genome Annotation
YALI1_B04523g	no similarity	https://doi.org/10.1038/s41540-017-0024-1
YALI1_B04781g	weakly similar to uniprot|Q06436 Saccharomyces cerevisiae YLR427w weak similarity to human transcription regulator Staf-5	Genome Annotation
YALI1_B04950g	weakly similar to uniprot|P41833 Saccharomyces cerevisiae YGL192w IME4 positive transcription factor for IME2	Genome Annotation
YALI1_B07500g	Putative Transcription Factor downregulated in alkaline pH	https://doi.org/10.1128/msphere.00179-21 https://doi.org/10.1038/s41540-017-0024-1
YALI1_B08898g	Proline-associated putative Transcription Factor	https://doi.org/10.1038/s41540-017-0024-1
YALI1_B09894g	some similarities with uniprot|P14922 Saccharomyces cerevisiae YBR112c CYC8 general repressor of transcription singleton	Genome Annotation
YALI1_B10891g	Transcriptional regulator with role in copper response and resistance	https://doi.org/10.1007/s00253-023-12607-z https://doi.org/10.1038/s41540-017-0024-1
YALI1_B11388g	similar to uniprot|Q6C189 Yarrowia lipolytica YALI0F18326g	https://doi.org/10.1038/s41540-017-0024-1
YALI1_B13069g	Putative Transcription Factor downregulated in alkaline pH	https://doi.org/10.1128/msphere.00179-21 https://doi.org/10.1038/s41540-017-0024-1
YALI1_B14978g	weakly similar to uniprot|P07250 Saccharomyces cerevisiae YDR173c ARG82 arginine metabolism transcription factor singleton	Genome Annotation
YALI1_B16410g	similar to uniprot|P32776 Saccharomyces cerevisiae YDR311W RNA polymerase II transcription factor B 73 kDa subunit	Genome Annotation
YALI1_B16944g	weakly similar to uniprot|P40210 Saccharomyces cerevisiae YMR140w similarity to probable zinc finger protein S. pombe singleton	Genome Annotation
YALI1_B17569g	some similarities with uniprot|Q8X1W6 Aspergillus oryzae Putative transcriptional activator	Genome Annotation
YALI1_B17773g	Putative Transcription Factor upregulated in alkaline pH	https://doi.org/10.1128/msphere.00179-21
YALI1_B18975g	some similarities with uniprot|Q9C2J9 Neurospora crassa 3H10.130 Related to regulator protein rum1	https://doi.org/10.1038/s41540-017-0024-1
YALI1_B19390g	weakly similar to uniprot|P38830 Saccharomyces cerevisiae YHR124W Meiosis-specific transcription factor NDT80	Genome Annotation
YALI1_B20094g	weakly similar to uniprot|O14270 Schizosaccharomyces pombe Putative forkhead-related transcription factor C1142.08	Genome Annotation
YALI1_B20188g	similar to uniprot|P53863 Saccharomyces cerevisiae YNL227c similarity to dnaJ-like proteins P10.5.f2.1	https://doi.org/10.1038/s41540-017-0024-1
YALI1_B20777g	Presumed regulator for sterol genesis and filamentation under hypoxic conditions	https://doi.org/10.1371/journal.pgen.1004076 https://doi.org/10.1038/s41540-017-0024-1
YALI1_B22638g	similar to uniprot|Q08278 Saccharomyces cerevisiae YOL135c MED7 member of RNA Polymerase II transcriptional regulation mediator complex singleton	Genome Annotation
YALI1_B25676g	Transcription Factor involved in response to nitrogen limitation	https://doi.org/10.1038/s41540-017-0024-1
YALI1_B26517g	some similarities with uniprot|P25357 Saccharomyces cerevisiae YCR033w similarity to nuclear receptor co- repressor N-Cor singleton	Genome Annotation
YALI1_B26550g	weakly similar to uniprot|Q6C189 Yarrowia lipolytica YALI0F18326g	https://doi.org/10.1038/s41540-017-0024-1
YALI1_B27360g	no similarity	https://doi.org/10.1038/s41540-017-0024-1
YALI1_B28933g	weakly similar to uniprot|Q12132 Saccharomyces cerevisiae YPL230w USV1 putative transcription factor	https://doi.org/10.1038/s41540-017-0024-1
YALI1_B29977g	highly similar to uniprot|P17871 Schizosaccharomyces pombe Transcription initiation factor TFIID (TATA-box factor) (TATA sequence-binding protein) (TBP)	Genome Annotation
YALI1_B30123g	some similarities with uniprot|P40992 Saccharomyces cerevisiae YJL025w RRN7 polymerase I specific transcription initiation factor singleton	Genome Annotation
YALI1_C01847g	weakly similar to uniprot|Q05854 Saccharomyces cerevisiae Putative transcriptional regulatory protein YLR278C	https://doi.org/10.1038/s41540-017-0024-1
YALI1_C03349g	Suggested helix-loop-helix Transcription Factor interacting with alkaline-responsive-elements in promoter sequences responsible for reaction to n-alkanes	https://doi.org/10.1074/jbc.M313313200
YALI1_C03582g	similar to uniprot|Q05959 Kluyveromyces lactis Transcription initiation factor IIB (General transcription factor TFIIB)	Genome Annotation
YALI1_C04720g	Helix-loop-helix protein, upregulated in hypoxic conditions	https://doi.org/10.1038/npjsba.2016.5 https://doi.org/10.1038/s41540-017-0024-1
YALI1_C05372g	some similarities with uniprot|P50875 Saccharomyces cerevisiae YOL148c SPT20 member of the TBP class of SPT proteins that alter transcription site selection	Genome Annotation
YALI1_C07721g	weakly similar to uniprot|Q9P6Z0 Neurospora crassa Conserved hypothetical protein	https://doi.org/10.1038/s41540-017-0024-1
YALI1_C10385g	weakly similar to uniprot|Q9C2Q2 Neurospora crassa Related to transcription activator amyR	https://doi.org/10.1038/s41540-017-0024-1
YALI1_C12406g	some similarities with uniprot|Q9C2Q2 Neurospora crassa Related to transcription activator amyR	https://doi.org/10.1038/s41540-017-0024-1
YALI1_C13162g	Putative Transcription Factor upregulated in alkaline pH	https://doi.org/10.1128/msphere.00179-21 https://doi.org/10.1038/s41540-017-0024-1
YALI1_C16572g	weakly similar to uniprot|Q6C3X9 Yarrowia lipolytica YALI0E31383g	https://doi.org/10.1038/s41540-017-0024-1
YALI1_C17453g	Hypoxia-upregulated protein with possible involvement in carbon or nitrogen metabolism	https://doi.org/10.1038/npjsba.2016.5 https://doi.org/10.1038/s41540-017-0024-1
YALI1_C17820g	similar to uniprot|P01129 Schizosaccharomyces pombe Start control protein cdc10	https://doi.org/10.1038/s41540-017-0024-1
YALI1_C19316g	weakly similar to uniprot|Q6C189 Yarrowia lipolytica YALI0F18326g	https://doi.org/10.1038/s41540-017-0024-1
YALI1_C19840g	similar to uniprot|Q12060 Saccharomyces cerevisiae YPL254w HFI1 transcriptional coactivator	Genome Annotation
YALI1_C20559g	Leu-zipper protein with suspected role in n-alkane sensing and metabolism	https://doi.org/10.1074/jbc.M806864200 https://doi.org/10.1038/s41540-017-0024-1
YALI1_C21448g	weakly similar to uniprot|P43634 Saccharomyces cerevisiae YLR098c CHA4 transcription factor	https://doi.org/10.1038/npjsba.2016.5 https://doi.org/10.1038/s41540-017-0024-1
YALI1_C23472g	some similarities with uniprot|Q03214 Saccharomyces cerevisiae YMR176w ECM5 involved in cell wall biogenesis and architecture	https://doi.org/10.1038/s41540-017-0024-1
YALI1_C24081g	weakly similar to uniprot|P35732 Saccharomyces cerevisiae YKL054c	https://doi.org/10.1038/s41540-017-0024-1
YALI1_C25629g	similar to uniprot|P53197 Saccharomyces cerevisiae YGL003c CDH1 substrate-specific activator of APC-dependent proteolysis P29.1.f2.5	Genome Annotation
YALI1_C25937g	weakly similar to uniprot|Q9UTN0 Schizosaccharomyces pombe Putative transcriptional activator	https://doi.org/10.1038/s41540-017-0024-1
YALI1_C26222g	no similarity	https://doi.org/10.1038/s41540-017-0024-1
YALI1_C26501g	Activator for enzymes involved in gluconeogenesis, upregulated in hypoxic conditions	https://doi.org/10.1038/npjsba.2016.5 https://doi.org/10.1371/journal.pone.0027966 https://doi.org/10.1038/s41540-017-0024-1
YALI1_C28879g	similar to uniprot|Q9US46 Schizosaccharomyces pombe Conserved hypothetical C3HC4 type zinc finger protein	Genome Annotation
YALI1_C29021g	weakly similar to uniprot|Q6C189 Yarrowia lipolytica YALI0F18326g	https://doi.org/10.1038/s41540-017-0024-1
YALI1_C30614g	Part of Transcription initiation factor protein complex	https://doi.org/10.1038/npjsba.2016.5
YALI1_C31243g	Predicted GATA binding zinc finger protein upregulated upon nitrogen limitation, functions as transcriptional repressor responsive to both simple and complex nitrogen sources highly relevant for lipid accumulation	https://doi.org/10.1128/mSphere.00038-17 https://doi.org/10.1093/femsyr/foy037 https://doi.org/10.1186/s12864-016-2471-2 https://doi.org/10.1038/npjsba.2016.5
YALI1_C31791g	similar to uniprot|Q8NJJ7 Pichia angusta Transcriptional activator Mut3p	https://doi.org/10.1038/s41540-017-0024-1
YALI1_C33550g	weakly similar to uniprot|Q01375 Neurospora crassa Contains reverse transcriptase and cys finger domainspseudogene	Genome Annotation
YALI1_D01548g	Zn-cluster protein downregulated during recombinant protein production	https://doi.org/10.1016/j.btre.2021.e00646 https://doi.org/10.1038/s41540-017-0024-1
YALI1_D01632g	no similarity	https://doi.org/10.1038/s41540-017-0024-1
YALI1_D01739g	some similarities with uniprot|P53968 Saccharomyces cerevisiae YNL027w CRZ1 calcineurin responsive zinc- finger	https://doi.org/10.1038/s41540-017-0024-1
YALI1_D02990g	weakly similar to CA4820|IPF1196 Candida albicans unknown function Hypothetical Zn(2)-Cys(6) zinc-finger protein	https://doi.org/10.1038/s41540-017-0024-1
YALI1_D03278g	Subunit of sensor complex in amino acid sensing pathway, possible involvement in regulation of permease-encoding genes and detection of ammonium sources	https://doi.org/10.1371/journal.pone.0027966
YALI1_D03561g	weakly similar to uniprot|P21657 Saccharomyces cerevisiae YIR023w DAL81 transcriptional activator for allantoin and GABA catabolic genes	https://doi.org/10.1038/s41540-017-0024-1
YALI1_D05956g	Putative regulator for filamentous growth	https://doi.org/10.1038/s41540-017-0024-1
YALI1_D06408g	similar to uniprot|P34228 Saccharomyces cerevisiae YBL066c SEF1 putative transcription factor	https://doi.org/10.1038/s41540-017-0024-1
YALI1_D06489g	some similarities with DEHA0A12749g Debaryomyces hansenii IPF 7296.1 probable Zn finger transcription factor	https://doi.org/10.1038/s41540-017-0024-1
YALI1_D07945g	weakly similar to KLLA-IPF1932.1 Kluyveromyces lactis KLLA0F00572g	https://doi.org/10.1038/s41540-017-0024-1
YALI1_D08910g	Protein responsive to hypoxic conditions	https://doi.org/10.1038/npjsba.2016.5 https://doi.org/10.1038/s41540-017-0024-1
YALI1_D11810g	weakly similar to uniprot|Q03770 Saccharomyces cerevisiae YDR160w transcriptional regulator SSY1 of several transporter genes	Genome Annotation
YALI1_D12172g	Putative Transcription factor downregulated in alkaline pH	https://doi.org/10.1128/msphere.00179-21
YALI1_D12198g	Regulatory protein involved in arginine metabolism, upregulated during late lipid accumulation	https://doi.org/10.1371/journal.pone.0027966 https://doi.org/10.1038/s41540-017-0024-1
YALI1_D12315g	weakly similar to uniprot|P87139 Schizosaccharomyces pombe Zinc finger protein zf-C3HC4 type (RING finger) protease associated (PA) domain	Genome Annotation
YALI1_D12964g	weakly similar to uniprot|P53971 Saccharomyces cerevisiae YNL023c FAP1 Shuttle craft like transcriptional regulator with 8 zf-NF-X1 zinc fingers and R3H domain	Genome Annotation
YALI1_D13341g	weakly similar to DEHA0A03135g Debaryomyces hansenii	https://doi.org/10.1038/s41540-017-0024-1
YALI1_D14333g	weakly similar to uniprot|P23193 Homo sapiens Transcription elongation factor A protein 1	Genome Annotation
YALI1_D14391g	weakly similar to uniprot|P47171 Saccharomyces cerevisiae YJR140c HIR3 involved in cell cycle regulation of histone transcription singleton	Genome Annotation
YALI1_D16206g	similar to uniprot|Q08004 Saccharomyces cerevisiae Chromosome XII reading frame ORF YLR074C zinc finger protein	https://doi.org/10.1038/s41540-017-0024-1
YALI1_D17710g	weakly similar to uniprot|P38889 Saccharomyces cerevisiae YHR206w SKN7 transcription factor response regulator receiver of two components sensing	https://doi.org/10.1038/s41540-017-0024-1
YALI1_D18089g	Putative Transcription Factor with presumed role in carbon or nitrogen metabolism	https://doi.org/10.1038/s41540-017-0024-1
YALI1_D19187g	Putative Transcription Factor downregulated in alkaline pH	https://doi.org/10.1128/msphere.00179-21
YALI1_D20758g	weakly similar to uniprot|P40469 Saccharomyces cerevisiae YIL128w MET18 involved in NER repair and RNA polymerase II transcription	Genome Annotation
YALI1_D22313g	weakly similar to uniprot|Q7SHK8 Neurospora crassa NCU02896.1 hypothetical protein hyothetical start	https://doi.org/10.1038/s41540-017-0024-1
YALI1_D23479g	Protein harboring a C2H2 finger domain	https://doi.org/10.1038/npjsba.2016.5 https://doi.org/10.1038/s41540-017-0024-1
YALI1_D23688g	some similarities with uniprot|P10849 Saccharomyces cerevisiae YDL044C NAM1 protein mitochondrial precursor (Mitochondrial transcription factor 2)	Genome Annotation
YALI1_D24687g	weakly similar to uniprot|P36121 Saccharomyces cerevisiae YKR025w RPC37 Pol III transcription singleton	Genome Annotation
YALI1_D25813g	Putative Transcription Factor downregulated in alkaline pH	https://doi.org/10.1128/msphere.00179-21
YALI1_D25968g	Putative Transcription Factor with assumed role in carbon or nitrogen metabolism	https://doi.org/10.1038/s41540-017-0024-1
YALI1_D26006g	GATA-like Transcription Factor with high activity in nitrogen-limiting conditions	https://doi.org/10.1371/journal.pone.0027966 https://doi.org/10.1186/s12864-016-2471-2 https://doi.org/10.1038/s41540-017-0024-1
YALI1_D26186g	some similarities with uniprot|P53114 Saccharomyces cerevisiae YGL151w NUT1 negative transcription regulator from artifical reporters singleton	Genome Annotation
YALI1_D27450g	weakly similar to uniprot|P29055 Saccharomyces cerevisiae YPR086w SUA7 TFIIB subunit (transcription initiation factor) factor E in frame stop no startpseudogene	Genome Annotation
YALI1_D29728g	weakly similar to uniprot|Q9HFN0 Emericella nidulans ARCA protein	https://doi.org/10.1038/s41540-017-0024-1
YALI1_D30781g	weakly similar to uniprot|P47043 Saccharomyces cerevisiae YJL056c ZAP1 metalloregulatory protein involved in zinc-responsive transcriptional regulation	https://doi.org/10.1093/femsyr/foy037
YALI1_D31672g	Putative Transcription factor downregulated in alkaline pH	https://doi.org/10.1128/msphere.00179-21 https://doi.org/10.1038/s41540-017-0024-1
YALI1_E02183g	no similarity	https://doi.org/10.1038/s41540-017-0024-1
YALI1_E02355g	similar to uniprot|Q03290 Saccharomyces cerevisiae YDR460w TFB3 TFIIH subunit (transcription/repair factor)	Genome Annotation
YALI1_E03918g	some similarities with uniprot|Q03750 Saccharomyces cerevisiae YML114c transcription initiation factor TFIID subunit 8 (TAF65 TBP Associated Factor 65 K)	Genome Annotation
YALI1_E04060g	weakly similar to uniprot|P38140 Saccharomyces cerevisiae YBR239c	https://doi.org/10.1038/s41540-017-0024-1
YALI1_E06484g	GATA binding Zn-finger protein, upregulated in environments with ammonium as only nitrogen source	https://doi.org/10.1128/msphere.00038-17 https://doi.org/10.1038/s41540-017-0024-1
YALI1_E06535g	highly similar to uniprot|Q6C1S5 Yarrowia lipolytica YALI0F13761g	https://doi.org/10.1038/s41540-017-0024-1
YALI1_E07657g	weakly similar to uniprot|P06102 Saccharomyces cerevisiae YIL038c NOT3 general negative regulator of transcription subunit 3 and DEHA0F04422g Debaryomyces hansenii and KLLA0B09196g Kluyveromyces lactis	Genome Annotation
YALI1_E09615g	Global transcriptional repressor involved in lipid accumulation	https://doi.org/10.1016/j.bbalip.2012.12.010 https://doi.org/10.1093/femsyr/foy037
YALI1_E10712g	similar to ca|CA0227|CaPHO23 Candida albicans CaPHO23 Involved in transcriptional regulation of PHO5 (by homology)	Genome Annotation
#N/A	weakly similar to ca|CA5148|CaTFG1 Candida albicans CaTFG1 RNA pol.II transcription initiation factor TFIIF (by homology)	Genome Annotation
YALI1_E12541g	some similarities with uniprot|P35208 Saccharomyces cerevisiae YJL127c SPT10 transcription regulatory protein	Genome Annotation
YALI1_E12561g	similar to uniprot|P35208 Saccharomyces cerevisiae YJL127c SPT10 transcription regulatory protein	Genome Annotation
YALI1_E12711g	similar to uniprot|P36053 Saccharomyces cerevisiae YKL160w	https://doi.org/10.1038/s41540-017-0024-1
YALI1_E13579g	weakly similar to uniprot|Q03631 Saccharomyces cerevisiae YML076c putative transcription factor	https://doi.org/10.1038/s41540-017-0024-1
YALI1_E14535g	some similarities with uniprot|Q7S2G7 Neurospora crassa NCU08891.1 predicted protein (40940 - 37571)	https://doi.org/10.1038/s41540-017-0024-1
YALI1_E15625g	weakly similar to uniprot|Q9P3U8 Schizosaccharomyces pombe Zf-C3H4C zinc finger protein	Genome Annotation
YALI1_E16597g	some similarities with uniprot|P48743 Saccharomyces cerevisiae YLR176c RFX1 repressor of DNA damage-inducible genes	Genome Annotation
YALI1_E16974g	some similarities with uniprot|P10961 Saccharomyces cerevisiae YGL073w HSF1 heat shock transcription factor	https://doi.org/10.1093/femsyr/foy037 https://doi.org/10.1038/s41540-017-0024-1
YALI1_E17613g	uniprot|Q6PRG3 Yarrowia lipolytica RNA polymerase III transcription initiation factor IIIC subunit	Genome Annotation
YALI1_E17988g	some similarities with uniprot|P32338 Saccharomyces cerevisiae YGR044c Zinc finger protein RME1 and other transcription factors	https://doi.org/10.1038/s41540-017-0024-1
YALI1_E18622g	Putative Transcription factor with similarities to HOY1 and upregulation in hypoxic conditions	https://doi.org/10.1038/npjsba.2016.5 https://doi.org/10.1038/s41540-017-0024-1
YALI1_E19403g	some similarities with uniprot|P43079 Candida albicans CaCPH1 Transcription factor	Genome Annotation
YALI1_E19669g	similar to uniprot|Q06213 Saccharomyces cerevisiae YPR168w NUT2 negative transcription regulator from artifical reporters	Genome Annotation
YALI1_E19757g	Predicted GATA family Zn-finger protein upregulated upon nitrogen limitation	https://doi.org/10.1186/s12864-016-2471-2 https://doi.org/10.1038/s41540-017-0024-1
YALI1_E20510g	Putative transcription factor with high relevance for nitrogen limitations, assumed function in sporulation and growth or hyphal formation, upregulated in hypoxic conditions	https://doi.org/10.1038/npjsba.2016.5 https://doi.org/10.1038/s41540-017-0024-1
YALI1_E21026g	similar to DEHA0C06160g Debaryomyces hansenii	https://doi.org/10.1038/s41540-017-0024-1
YALI1_E21147g	weakly similar to uniprot|Q9US54 Schizosaccharomyces pombe Putative transcription initiation factor tfIID subunit	Genome Annotation
YALI1_E21430g	some similarities with uniprot|Q12030 Saccharomyces cerevisiae YDR167W Transcription initiation factor TFIID 23 kDa subunit	Genome Annotation
YALI1_E21615g	Putative Transcription Factor upregulated in alkaline pH	https://doi.org/10.1128/msphere.00179-21 https://doi.org/10.1038/s41540-017-0024-1
YALI1_E22004g	some similarities with uniprot|P38140 Saccharomyces cerevisiae YBR239c Putative 60.3 kDa transcriptional regulatory protein	https://doi.org/10.1093/femsyr/foy037 https://doi.org/10.1038/s41540-017-0024-1
YALI1_E22329g	similar to KLLA0C08657g Kluyveromyces lactis	https://doi.org/10.1038/s41540-017-0024-1
YALI1_E23223g	weakly similar to uniprot|P46678 Saccharomyces cerevisiae YNL039w Transcription factor TFC5 TFIIIB	Genome Annotation
YALI1_E23854g	some similarities with uniprot|P32338 Saccharomyces cerevisiae YGR044c RME1 and other zinc-finger transcription factors	https://doi.org/10.1038/s41540-017-0024-1
YALI1_E24078g	no similarity	https://doi.org/10.1038/s41540-017-0024-1
YALI1_E24287g	Putative Transcription Factor upregulated in alkaline pH	https://doi.org/10.1128/msphere.00179-21 https://doi.org/10.1038/s41540-017-0024-1
YALI1_E24886g	weakly similar to uniprot|P32479 Saccharomyces cerevisiae YBL008w HIR1 histone transcription regulator	Genome Annotation
YALI1_E25490g	similar to uniprot|P06844 Saccharomyces cerevisiae YDR392w SPT3 general transcriptional adaptor or co- activator	Genome Annotation
YALI1_E28170g	similar to uniprot|P38915 Saccharomyces cerevisiae YLR055c SPT8 transcriptional adaptor or co-activator	Genome Annotation
YALI1_E28903g	weakly similar to uniprot|Q8WZK9 Neurospora crassa	https://doi.org/10.1038/s41540-017-0024-1
YALI1_E30368g	some similarities with uniprot|O14099 Schizosaccharomyces pombe Zinc finger protein	Genome Annotation
YALI1_E30759g	weakly similar to uniprot|P09547 Saccharomyces cerevisiae YPL016w SWI1 component of SWI/SNF global transcription activator complex	https://doi.org/10.1038/s41540-017-0024-1
YALI1_E35249g	weakly similar to CA1588|CaSPT8 Candida albicans CaSPT8 transcriptional adaptor or co-activator (by homology)	Genome Annotation
YALI1_E35329g	weakly similar to uniprot|P32767 Saccharomyces cerevisiae YGL016W PDR6 Pleiotropic drug resistance regulatory protein 6	https://doi.org/10.1038/s41540-017-0024-1
YALI1_E36140g	Protein harboring a C2H2 finger domain	https://doi.org/10.1038/npjsba.2016.5 https://doi.org/10.1038/s41540-017-0024-1
YALI1_E36887g	weakly similar to uniprot|Q9P7E1 Schizosaccharomyces pombe Zf-C3HC4 ring finger protein	Genome Annotation
YALI1_E36937g	weakly similar to KLLA0A04169g Kluyveromyces lactis IPF 8725.1	https://doi.org/10.1038/s41540-017-0024-1
YALI1_E37419g	weakly similar to uniprot|P35192 Saccharomyces cerevisiae YMR021c MAC1 metal binding activator singleton	https://doi.org/10.1038/s41540-017-0024-1
YALI1_E37484g	similar to uniprot|P38129 Saccharomyces cerevisiae YBR198c T2D4 Transcription initiation factor TFIID 90 kDa subunit (TAFII-90)	Genome Annotation
YALI1_E37574g	weakly similar to uniprot|Q8X0W7 Neurospora crassa 123A4.250 Related to NsdD protein	https://doi.org/10.1038/s41540-017-0024-1
YALI1_E37812g	weakly similar to uniprot|Q7SH63 Neurospora crassa NCU02666.1	https://doi.org/10.1038/s41540-017-0024-1
YALI1_E38056g	similar to uniprot|P35177 Saccharomyces cerevisiae YBR081C Transcriptional activator SPT7	Genome Annotation
YALI1_E38329g	weakly similar to uniprot|P38782 Saccharomyces cerevisiae YHR058c MED6 RNA polymerase II transcriptional regulation mediator singleton	Genome Annotation
YALI1_E38389g	weakly similar to CA2723|IPF4805 Candida albicans IPF4805	https://doi.org/10.1038/s41540-017-0024-1
YALI1_E41110g	weakly similar to uniprot|O94400 Schizosaccharomyces pombe Putative PHD-type zinc finger	Genome Annotation
YALI1_E41514g	some similarities with uniprot|Q9C2Q2 Neurospora crassa Related to transcription activator a	https://doi.org/10.1038/s41540-017-0024-1
YALI1_F01849g	uniprot|Q8WZL6 Yarrowia lipolytica Med4 protein transcription regulation mediator	Genome Annotation
YALI1_F02434g	Putative C6 Zn-finger Transcription Factor regulating erythritol utilization	https://doi.org/10.1038/npjsba.2016.5 https://doi.org/10.1038/s41598-017-12715-7
YALI1_F03356g	weakly similar to uniprot|P34909 Saccharomyces cerevisiae YER068w MOT2 transcriptional repressor	Genome Annotation
YALI1_F04027g	Putative regulator of nitrogen permease enzymes	https://doi.org/10.1371/journal.pone.0027966 https://doi.org/10.1038/s41540-017-0024-1
YALI1_F04345g	no similarity	https://doi.org/10.1038/s41540-017-0024-1
YALI1_F04379g	Putative Transcription Factor downregulated in alkaline pH involved in amino acid biosynthesis	https://doi.org/10.1128/msphere.00179-21
YALI1_F04763g	weakly similar to uniprot|Q9P5L6 Neurospora crassa NCU03905.1 related to AP-1-like transcription factor	https://doi.org/10.1038/s41540-017-0024-1
YALI1_F05137g	weakly similar to uniprot|Q9Y808 Schizosaccharomyces pombe Transcription regulatory protein GAL11	Genome Annotation
YALI1_F05312g	Putative Zn cluster Transcription Factor involved in regulation of late stage lipid production	https://doi.org/10.1371/journal.pone.0027966
YALI1_F07699g	Highly influential Transcription Factor in response to nitrogen limitation, with role in filamentation and initiation of transcription	https://doi.org/10.1038/s41540-017-0024-1
YALI1_F07747g	weakly similar to KLLA0D16115g Kluyveromyces lactis IPF 4333.1	https://doi.org/10.1038/s41540-017-0024-1
YALI1_F07990g	GATA-like binding protein with possible involvement in homeostasis of reactive oxygen species which knockout increases tolerance in hydrogen peroxide environments	https://doi.org/10.1093/femsyr/foy037 https://doi.org/10.1038/s41540-017-0024-1
YALI1_F08745g	weakly similar to KLLA0F07821g Kluyveromyces lactis IPF 1402.1	https://doi.org/10.1038/s41540-017-0024-1
YALI1_F09051g	some similarities with uniprot|Q9C2C5 Neurospora crassa Probable cutinase transcription factor 1 beta and other transcription factors	https://doi.org/10.1093/femsyr/foy037
YALI1_F12983g	similar to uniprot|Q7S950 Neurospora crassa	https://doi.org/10.1038/s41540-017-0024-1
YALI1_F13072g	weakly similar to uniprot|P19736 Saccharomyces cerevisiae YDL030w PRP9 pre-mRNA splicing factor and DEHA0E11946g Debaryomyces hansenii	https://doi.org/10.1038/s41540-017-0024-1
YALI1_F14213g	Repressor of RNA-polymerase III regulating transcription rate, upregulated in strains with high secretion of recombinant proteins	https://doi.org/10.1016/j.btre.2021.e00646
YALI1_F15218g	weakly similar to uniprot|P32432 Saccharomyces cerevisiae YLR403w SFP1 zinc finger protein	https://doi.org/10.1038/s41540-017-0024-1
YALI1_F15817g	Putative Transcription Factor upregulated in hypoxic conditions	https://doi.org/10.1038/npjsba.2016.5 https://doi.org/10.1038/s41540-017-0024-1
YALI1_F17203g	some similarities with uniprot|P41895 Saccharomyces cerevisiae YGR186w TFG1 TFIIF subunit (transcription initiation factor) 105 kD	Genome Annotation
YALI1_F17805g	some similarities with uniprot|Q7RXD3 Neurospora crassa NCU05051.1 hypothetical protein	https://doi.org/10.1038/s41540-017-0024-1
YALI1_F17907g	similar to uniprot|P32914 Saccharomyces cerevisiae YGR063C transcription initiation protein SPT4	Genome Annotation
YALI1_F18357g	no similarity	https://doi.org/10.1038/s41540-017-0024-1
YALI1_F18459g	highly similar to uniprot|Q6C6X1 Yarrowia lipolytica YALI0E05577g	https://doi.org/10.1038/s41540-017-0024-1
YALI1_F18897g	weakly similar to uniprot|Q12494 Saccharomyces cerevisiae YDR017c KCS1 potential transcription factor of the BZIP type	Genome Annotation
YALI1_F19180g	weakly similar to uniprot|P36145 Saccharomyces cerevisiae YKR062W transcription initiation factor IIE beta subunit (TFIIE-beta) (Factor A 43 kDa subunit)	Genome Annotation
YALI1_F19244g	similar to uniprot|Q02336 Saccharomyces cerevisiae YDR448w ADA2 general transcriptional adaptor or co- activator	Genome Annotation
YALI1_F20086g	Protein containing Zn-finger domain	https://doi.org/10.1038/npjsba.2016.5 https://doi.org/10.1038/s41540-017-0024-1
YALI1_F20378g	Presumed repressor of yeast-to-hyphae transition targeting genes for filamentation	https://doi.org/10.1111/1567-1364.12008 https://doi.org/10.1038/npjsba.2016.5
YALI1_F20885g	no similarity	https://doi.org/10.1038/s41540-017-0024-1
YALI1_F22073g	Transcriptional repressor with role in mitotic cell cycle regulation, also relevant in unfolded protein response, downregulated upon high recombinant protein expression with high number of sulfide bonds	https://doi.org/10.1016/j.btre.2021.e00646
YALI1_F22171g	Putative Transcription Factor downregulated in alkaline pH	https://doi.org/10.1128/msphere.00179-21 https://doi.org/10.1038/s41540-017-0024-1
YALI1_F22481g	no similarity	https://doi.org/10.1038/s41540-017-0024-1
YALI1_F23191g	Putative Zn-cluster Transcription Factor involved in heme and oxygen response	https://doi.org/10.1371/journal.pone.0027966 https://doi.org/10.1038/s41540-017-0024-1
YALI1_F23270g	no similarity	https://doi.org/10.1038/s41540-017-0024-1
YALI1_F23595g	weakly similar to uniprot|P32259 Saccharomyces cerevisiae YNL236w Global transcriptional regulator SIN4	Genome Annotation
YALI1_F23784g	Predicted GATA family protein downregulated upon nitrogen limitation	https://doi.org/10.1186/s12864-016-2471-2 https://doi.org/10.1038/s41540-017-0024-1
YALI1_F24301g	similar to uniprot|Q6C1S5 Yarrowia lipolytica YALI0F13761g	https://doi.org/10.1038/s41540-017-0024-1
YALI1_F25035g	weakly similar to uniprot|Q12224 Saccharomyces cerevisiae YPL089c RLM1 transcription factor of the MADS box family	https://doi.org/10.1038/s41540-017-0024-1
YALI1_F25382g	Factor with role in filamentous and invasive growth, strongly downregulated upon recombinant protein expression	https://doi.org/10.1016/j.btre.2021.e00646
YALI1_F27716g	weakly similar to uniprot|P87119 Schizosaccharomyces pombe Zinc finger C3HC4 type putative transcription factor	Genome Annotation
YALI1_F29867g	some similarities with uniprot|Q9UTM0 Schizosaccharomyces pombe Hypothetical zinc-finger protein	https://doi.org/10.1038/s41540-017-0024-1
YALI1_F29937g	similar to uniprot|P46959 Saccharomyces cerevisiae YJL125c GCD14 translational repressor of GCN4	Genome Annotation
YALI1_F32441g	Putative Transcription Factor upregulated in alkaline pH	https://doi.org/10.1128/msphere.00179-21
YALI1_F32512g	weakly similar to uniprot|Q08923 Saccharomyces cerevisiae YPL181w CTI6 transcription factor binding	Genome Annotation
YALI1_F32989g	weakly similar to uniprot|P40505 Saccharomyces cerevisiae YIL084c SDS3 transcriptional regulator	Genome Annotation
YALI1_F33587g	similar to AAQ19492 S. cerevisiae YBR111W-A SUS1 conserved smallorf Protein involved in mRNA export coupled transcription activation	Genome Annotation
YALI1_F33790g	similar to uniprot|P36100 Saccharomyces cerevisiae YKL028w TFA1 large subunit of transcription factor TFIIE	Genome Annotation
YALI1_F35406g	weakly similar to uniprot|P46674 Saccharomyces cerevisiae YDR159w SAC3 leucine permease transcriptional regulator	Genome Annotation
YALI1_F35746g	similar to uniprot|Q07015 Saccharomyces cerevisiae YDR257c RMS1 transcriptional regulator	Genome Annotation
YALI1_F36152g	weakly similar to uniprot|P32569 Saccharomyces cerevisiae YER022w SRB4 RNA polymerase II transcription mediator	Genome Annotation
YALI1_F38756g	similar to uniprot|P32333 Saccharomyces cerevisiae YPL082c MOT1 transcriptional accessory protein	Genome Annotation

## Sheet: 60 Top Transcription factor
TF ID	Yali ID	TPM level (Average) (https://doi.org/10.1534/g3.119.400469)	Proteome level (Average)(https://doi.org/10.1186/s12864-016-2471-2)	Selection basis
TF01	YALI1_B02091g	73.9971	17.8697	Proteome level
TF02	YALI1_D21702g	37.8384	17.6666	Proteome level
TF03	YALI1_B05350g	52.1612	17.5986	Proteome level
TF04	YALI1_C02831g	25.9621	17.4587	Proteome level
TF05	YALI1_D02362g	94.7404	17.1582	Proteome level
TF06	YALI1_D34785g	88.2775	16.9945	Proteome level
TF07	YALI1_D30097g	67.8732	16.8879	Proteome level
TF08	YALI1_D33640g	116.131	16.8598	Proteome level
TF09	YALI1_F29652g	76.0348	16.1345	Proteome level
TF10	YALI1_C16204g	124.737	16.1432	Proteome level
TF11	YALI1_E11341g	96.4768	15.9331	Proteome level
TF12	YALI1_C06870g	76.0252	15.7033	Proteome level
TF13	YALI1_F21261g	107.54	15.6412	Proteome level
TF14	YALI1_E16026g	76.4132	15.6036	Proteome level
TF15	YALI1_B29562g	42.8704	15.4599	Proteome level
TF16	YALI1_B11759g	40.0717	15.4541	Proteome level
TF17	YALI1_B19962g	55.3118	15.1825	Proteome level
TF18	YALI1_D15792g	83.8008	14.9979	Proteome level
TF19	YALI1_A20855g	75.9275	14.8472	Proteome level
TF20	YALI1_D16173g	65.2633	14.9436	Proteome level
TF21	YALI1_E20635g	122.286	14.7256	Proteome level
TF22	YALI1_C25288g	68.6748	14.8919	Proteome level
TF23	YALI1_E32722g	804.94	0	TPM level
TF24	YALI1_F28995g	542.546	0	TPM level
TF25	YALI1_B18134g	507.958	11.6619	TPM level
TF26	YALI1_D05594g	396.466	8.81893	TPM level
TF27	YALI1_E22758g	377.543	21.4051	TPM and proteome level
TF28	YALI1_B28150g	314.921	9.11537	Proteome level
TF29	YALI1_C09133g	301.056	14.0526	Proteome level
TF30	YALI1_D10007g	327.453	14.3745	Proteome level
TF31	YALI1_D18727g	265.254	13.0281	Proteome level
TF32	YALI1_F33301g	286.434	0	Proteome level
TF33	YALI1_F14650g	251.191	11.5278	Proteome level
TF34	YALI1_E37455g	223.625	16.486	TPM and proteome level
TF35	YALI1_E34586g	234.268	0	TPM level
TF36	YALI1_A22330g	242.159	0	TPM level
TF37	YALI1_D01890g	211.206	17.6402	TPM and proteome level
TF38	YALI1_A14345g	207.843	17.3665	TPM and proteome level
TF39	YALI1_B16808g	183.527	0	TPM level
TF40	YALI1_D11937g	180.541	12.4228	TPM level
TF41	YALI1_D00747g	179.819	17.6082	TPM and proteome level
TF42	YALI1_D12342g	169.347	0	TPM level
TF43	YALI1_C14774g	157.998	8.85704	TPM level
TF44	YALI1_B22561g	151.688	10.643	TPM level
TF45	YALI1_B23373g	146.93	18.2059	TPM and proteome level
TF46	YALI1_E20229g	176.18	0	TPM level
TF47	YALI1_C19151g	158.192	12.87	TPM level
TF48	YALI1_C18396g	158.56	0	TPM level
TF49	YALI1_C04143g	144.376	17.0506	TPM and proteome level
TF50	YALI1_F21426g	145.127	17.0263	TPM and proteome level
TF51	YALI1_E27731g	129.442	0	TPM level
TF52	YALI1_E12668g	133.927	11.8179	TPM level
TF53	YALI1_B06928g	74.631	0	Zn-finger-type protein involved in filamentous growth
TF54	YALI1_F26367g	4.43854	0	Putative regulator of Transcription responsive to knockout of YlSNF1
TF55	YALI1_A16891g	10.0057	0	Putative Transcription factor downregulated in alkaline pH with assumed involvement in carbon or nitrogen metabolism
TF56	YALI1_B06110g	98.8987	0	weakly similar to uniprot|P33417 Saccharomyces cerevisiae YKL032c IXR1 intrastrand crosslink recognition protein and transcription factor
TF57	YALI1_D17249g	49.768	11.084	Putative Transcription Factor in association with leucine metabolism
TF58	YALI1_F37742g	17.8979	11.6826	subunit of general transcription factor TFIIH, repressed upon nitrogen limiting conditions
TF59	YALI1_C25877g	25.735	12.361	Regulatory protein involved in amino acid biosynthesis
TF60	YALI1_B16239g	119.889	0	Factor regulating desaturase gene expression, involved in regulation of fatty acid saturation
	Note: green color intensity represents the transcriptome level, red color intensity represents the proteome level

## Sheet: gRNA sequence for 56 TFs
TF ID	Yali ID	Target Sequence without PAM
TF01	YALI1_B02091g	TTGGTGTTGACGTGTTGTGG
TF02	YALI1_D21702g	CAGAGCCCACCGATCAACCG
TF03	YALI1_B05350g	GGGTGTGATCTACTTCACGG
TF04	YALI1_C02831g	CGATGTGGAAATGTGATGTG
TF05	YALI1_D02362g	GGTGATAATAGAGTGTGGTG
TF06	YALI1_D34785g	ACAATGAAATCGCACGACGT
TF07	YALI1_D30097g	TGAGTTCACTGTGTTAGACG
TF08	YALI1_D33640g	TGAACAACAGATGTGTGTGT
TF09	YALI1_F29652g	TTGTGGACGATGCTATAAGG
TF10	YALI1_C16204g	AATTTTACGTCACCTTCACA
TF11	YALI1_E11341g	TTTTGGCACAGCAATATGCA
TF12	YALI1_C06870g	TTCCAACCTCCATCATCACA
TF13	YALI1_F21261g	AAGTTTAAATATGGTACCGT
TF14	YALI1_E16026g	GTGTAGTGTGGCGTGTACGG
TF15	YALI1_B29562g	TTTGAGTTGTGTCTACGGCA
TF16	YALI1_B11759g	TTGTCGTAAAAAAATTGTGT
TF17	YALI1_B19962g	TTATCACGAAGTCATCGACA
TF18	YALI1_D15792g	TTAGTTGGCGATGGAGTGTG
TF19	YALI1_A20855g	CGTTGTCCAAAACAGCACAT
TF20	YALI1_D16173g	ACATCACCACCACATTACGA
TF21	YALI1_E20635g	TCTCCATTAGGGTTTGAGGG
TF22	YALI1_C25288g	ATCCAAATTAGAGACCAAAG
TF23	YALI1_E32722g	ATGTTGGATCAAATGTAACG
TF24	YALI1_F28995g	ATGGGAGTGTGTGATAGACG
TF25	YALI1_B18134g	AGTAGTCAGAGGGAGAAATG
TF26	YALI1_D05594g	TTTGCACACTCAAGACATGG
TF27	YALI1_E22758g	AAGCAAGAGAGTTAGCGGAG
TF28	YALI1_B28150g	TAATCAGGAAAACCCAAACC
TF29	YALI1_C09133g	GGGTCTGACGATGATGATGC
TF30	YALI1_D10007g	GCGTCAGCAGGAAAGTCGAG
TF31	YALI1_D18727g	ATTTGCAAAAAAGTGGACTG
TF32	YALI1_F33301g	GTGCAGTGTTTGGACTGCTG
TF33	YALI1_F14650g	ACTTGGACAAGCCTCACAAG
TF34	YALI1_E37455g	CTCAACATAAAGTTTTACCG
TF35	YALI1_E34586g	CGGTAGGGTACCCTTCGTCG
TF36	YALI1_A22330g	AACAGAGGCGACCAGTCCTG
TF37	YALI1_D01890g	TGCTGTAGGATGCAGACGTG
TF38	YALI1_A14345g	GGTGTGACCTATGACCCAAG
TF39	YALI1_B16808g	CGAGTGGCAAAGAAACTAGG
TF41	YALI1_D00747g	ATGATGGCCAAAGATGCTGC
TF43	YALI1_C14774g	TATCGCTTAGTCATGCACCC
TF44	YALI1_B22561g	GTATCACGGTTAGAGGTGTG
TF45	YALI1_B23373g	AGTGAGTACGAAGTTGAAAG
TF46	YALI1_E20229g	AATGTGTATCAAGGTGATGG
TF47	YALI1_C19151g	TTGCAATTACATATATACCG
TF48	YALI1_C18396g	ACACAAGGGGAAAAACACAA
TF49	YALI1_C04143g	CTAAGACCAGGATGTGCTGG
TF50	YALI1_F21426g	CTCAGCGACTTCCAACACCG
TF52	YALI1_E12668g	CAGCAGTAAGACGACAACAC
TF54	YALI1_F26367g	GCTGCTTATAGGATATAGGG
TF55	YALI1_A16891g	CTCTCCAGACAGCCACACGA
TF56	YALI1_B06110g	TTGGAGAGGAGTGATTTAGG
TF57	YALI1_D17249g	AGTTTTTGAAACCCTGCTTG
TF58	YALI1_F37742g	TGTTGATACGGCAATCACAG
TF59	YALI1_C25877g	AAAAACACACGAGATAGTAG
TF60	YALI1_B16239g	TGAAAACGACTGAAACTCGG
