# Supplementary material for: High-throughput metabolic engineering of Yarrowia lipolytica through gene expression tuning
Source: Proc Natl Acad Sci U S A. 2025 Jun 3;122(23):e2426686122. doi: 10.1073/pnas.2426686122 (PMC12168020; doi:10.1073/pnas.2426686122)
Supplement: Supplementary file 3 — Dataset S02 (XLSX) [file pnas.2426686122.sd02.xlsx]

## Sheet: SI dataset S2
Name	Length	Abundance
TF01_A1_DGA1	7583	3770
TF01_A1_GPD	8032	2136
TF01_A1_KO	7113	458
TF01_A1_pCYC1	8099	2921
TF01_A1_pFBA1	7928	3541
TF01_A1_pTEF	7505	2688
TF01_A1_TPI	8078	2634
TF02_A2_GPD	8032	2367
TF02_A2_KO	7113	8332
TF02_A2_pCYC1	8099	2521
TF02_A2_pDGA1	7583	3289
TF02_A2_pFBA1	7928	2995
TF02_A2_pTEF	7505	2333
TF02_A2_TPI	8078	2355
TF03_A3_GPD	8032	3235
TF03_A3_KO	7113	631
TF03_A3_pCYC	8099	3575
TF03_A3_pDGA1	7583	4435
TF03_A3_pFBA1	7928	3571
TF03_A3_pTEF	7505	3177
TF03_A3_TPI	8078	3762
TF04_A4_GPD	8032	2458
TF04_A4_KO	7113	438
TF04_A4_pCYC1	8099	3296
TF04_A4_pDGA1	7583	4178
TF04_A4_pFBA1	7928	3661
TF04_A4_pTEF	7505	2987
TF04_A4_TPI	8078	2983
TF05_A05_GPD	8032	3095
TF05_A05_KO	7113	496
TF05_A05_pCYC1	8099	3312
TF05_A05_pDGA1	7583	3551
TF05_A05_pFBA1	7928	3589
TF05_A05_pTEF	7505	3011
TF05_A05_TPI	8078	3691
TF06_A06_GPD	8032	1923
TF06_A06_KO	7113	508
TF06_A06_pCYC1	8099	2599
TF06_A06_pDGA1	7583	3235
TF06_A06_pFBA1	7928	2923
TF06_A06_pTEF	7505	2392
TF06_A06_TPI	8078	2501
TF07_A07_GPD	8032	3036
TF07_A07_KO	7113	600
TF07_A07_pCYC1	8099	3246
TF07_A07_pDGA1	7583	3450
TF07_A07_pFBA1	7928	3391
TF07_A07_pTEF	7505	2991
TF07_A07_TPI	8078	3655
TF08_A08_GPD	8032	2627
TF08_A08_KO	7113	392
TF08_A08_pCYC1	8099	2784
TF08_A08_pDGA1	7583	3646
TF08_A08_pFBA1	7928	2927
TF08_A08_pTEF	7505	2584
TF08_A08_TPI	8078	3228
TF09_A09_FBA1	7928	3276
TF09_A09_GPD	8032	1871
TF09_A09_KO	7113	393
TF09_A09_pCYC1	8099	2583
TF09_A09_pDGA1	7583	3363
TF09_A09_pTEF	7505	2314
TF09_A09_TPI	8078	2265
TF10_A10_GPD	8032	2627
TF10_A10_KO	7113	618
TF10_A10_pCYC1	8099	2875
TF10_A10_pDGA1	7583	3093
TF10_A10_pFBA1	7928	3068
TF10_A10_pTEF	7505	2499
TF10_A10_TPI	8078	2580
TF11_A11_GPD	8032	2289
TF11_A11_KO	7113	579
TF11_A11_pCYC1	8099	3252
TF11_A11_pDGA1	7583	3953
TF11_A11_pFBA1	7928	3387
TF11_A11_pTEF	7505	2932
TF11_A11_TPI	8078	3650
TF12_A12_GPD	8032	2996
TF12_A12_KO	7113	576
TF12_A12_pCYC1	8099	3427
TF12_A12_pDGA1	7583	3562
TF12_A12_pFBA1	7928	3793
TF12_A12_pTEF	7505	3198
TF12_A12_TPI	8078	3819
TF13_B01_DGA1	7583	4237
TF13_B01_FBA1	7928	3877
TF13_B01_GPD	8032	2463
TF13_B01_KO	7113	642
TF13_B01_pCYC1	8099	3392
TF13_B01_pTEF	7505	2996
TF13_B01_TPI	8078	2956
TF14_B02_GPD	8032	1478
TF14_B02_KO	7113	565
TF14_B02_pCYC1	8099	1646
TF14_B02_pDGA1	7583	2068
TF14_B02_pFBA1	7928	1911
TF14_B02_pTEF	7505	3306
TF14_B02_TPI	8078	1594
TF15_B03_GPD	8032	743
TF15_B03_kO	7113	470
TF15_B03_pCYC1	8099	803
TF15_B03_pDGA1	7583	834
TF15_B03_pFBA1	7928	886
TF15_B03_pTEF	7505	904
TF15_B03_TPI	8078	735
TF16_B04_GPD	8032	754
TF16_B04_KO	7113	397
TF16_B04_pCYC1	8099	1021
TF16_B04_pDGA1	7583	1073
TF16_B04_pFBA1	7928	865
TF16_B04_pTEF	7505	808
TF16_B04_TPI	8078	866
TF17_B05_GPD	8032	775
TF17_B05_KO	7113	557
TF17_B05_pCYC1	8099	853
TF17_B05_pDGA1	7583	1258
TF17_B05_pFBA1	7928	1083
TF17_B05_pTEF	7505	1134
TF17_B05_TPI	8078	1100
TF18_B06_GPD	8032	826
TF18_B06_KO	7113	458
TF18_B06_pCYC1	8099	1000
TF18_B06_pDGA1	7583	1181
TF18_B06_pFBA1	7928	1186
TF18_B06_pTEF	7505	888
TF18_B06_TPI	8078	906
TF19_B07_GPD	8032	805
TF19_B07_KO	7113	565
TF19_B07_pCYC1	8099	1258
TF19_B07_pDGA1	7583	1317
TF19_B07_pFBA1	7928	1253
TF19_B07_pTEF	7505	1218
TF19_B07_TPI	8078	1254
TF20_B08_GPD	8031	990
TF20_B08_KO	7112	534
TF20_B08_pCYC1	8098	1222
TF20_B08_pDGA1	7582	1654
TF20_B08_pFBA1	7927	1578
TF20_B08_pTEF	7504	1298
TF20_B08_TPI	8077	1393
TF21_B09_GPD	8032	579
TF21_B09_KO	7113	472
TF21_B09_pCYC1	8099	697
TF21_B09_pDGA1	7583	1005
TF21_B09_pFba1	7928	769
TF21_B09_pTEF	7505	848
TF21_B09_TPI	8078	925
TF22_B10_GPD	8032	1334
TF22_B10_KO	7113	3592
TF22_B10_pCYC1	8099	1576
TF22_B10_pDGA1	7583	1686
TF22_B10_pFBA1	7928	1835
TF22_B10_pTEF	7505	1390
TF22_B10_TPI	8078	1519
TF23_B11_GPD	8032	853
TF23_B11_KO	7113	543
TF23_B11_pCYC1	8099	943
TF23_B11_pDGA1	7583	1162
TF23_B11_pFBA1	7928	1185
TF23_B11_pTEF	7505	969
TF23_B11_TPI	8078	1023
TF24_B12_GPD	8032	1438
TF24_B12_KO	7113	713
TF24_B12_pCYC1	8099	1843
TF24_B12_pDGA1	7583	1898
TF24_B12_pFBA1	7928	1939
TF24_B12_pTEF	7505	1437
TF24_B12_TPI	8078	1640
TF25_C1_GPD	8032	5142
TF25_C1_KO	7113	3255
TF25_C1_pCYC1	8099	5637
TF25_C1_pDGA1	7583	10263
TF25_C1_pFBA1	7928	7403
TF25_C1_pTEF	7505	8331
TF25_C1_TPI	8078	6059
TF26_C2_GPD	8032	5552
TF26_C2_KO	7113	3723
TF26_C2_pCYC1	8099	6070
TF26_C2_pDGA1	7583	10535
TF26_C2_pFBA1	7928	7801
TF26_C2_pTEF	7505	8514
TF26_C2_TPI	8078	6532
TF27_C3_GPD	8032	5461
TF27_C3_KO	7113	4064
TF27_C3_pCYC1	8099	6034
TF27_C3_pDGA1	7583	10921
TF27_C3_pFBA1	7928	8015
TF27_C3_pTEF	7505	10046
TF27_C3_TPI	8078	6373
TF28_C4_GPD	8032	908
TF28_C4_KO	7113	458
TF28_C4_pCYC1	8099	885
TF28_C4_pDGA1	7583	1135
TF28_C4_pFBA1	7928	1111
TF28_C4_pTEF	7505	955
TF28_C4_TPI	8078	1044
TF29_C5_GPD	8032	1382
TF29_C5_KO	7113	768
TF29_C5_pCYC1	8099	1631
TF29_C5_pDGA1	7583	1960
TF29_C5_pFBA1	7928	1854
TF29_C5_pTEF	7505	1504
TF29_C5_TPI	8078	1572
TF30_C6_GPD	8032	4969
TF30_C6_KO	7113	2903
TF30_C6_pCYC1	8099	5579
TF30_C6_pDGA1	7583	10018
TF30_C6_pFBA1	7928	7270
TF30_C6_pTEF	7505	8000
TF30_C6_TPI	8078	6082
TF31_C7_GPD	8032	981
TF31_C7_KO	7113	494
TF31_C7_pCYC1	8099	918
TF31_C7_pDGA1	7583	1243
TF31_C7_pFBA1	7928	1040
TF31_C7_pTEF	7505	1009
TF31_C7_TPI	8078	1028
TF32_C8_GPD	8032	861
TF32_C8_KO	7113	504
TF32_C8_pCYC1	8099	879
TF32_C8_pDGA1	7583	1401
TF32_C8_pFBA1	7928	1252
TF32_C8_pTEF	7505	1029
TF32_C8_TPI	8078	937
TF33_C9_GPD	8032	982
TF33_C9_KO	7113	494
TF33_C9_pCYC1	8099	828
TF33_C9_pDGA1	7583	1275
TF33_C9_pFBA1	7928	1003
TF33_C9_pTEF	7505	813
TF33_C9_TPI	8078	871
TF34_C10_GPD	8032	1247
TF34_C10_KO	7113	532
TF34_C10_pCYC1	8099	1483
TF34_C10_pDGA1	7583	1611
TF34_C10_pFBA1	7928	1611
TF34_C10_pTEF	7505	1235
TF34_C10_TPI	8078	1527
TF35_C11_GPD	8032	686
TF35_C11_KO	7113	502
TF35_C11_pCYC1	8099	827
TF35_C11_pDGA1	7583	1086
TF35_C11_pFBA1	7928	994
TF35_C11_pTEF	7505	902
TF35_C11_TPI	8078	754
TF36_C12_GPD	8032	795
TF36_C12_KO	7113	2507
TF36_C12_pCYC1	8099	800
TF36_C12_pDGA1	7583	1045
TF36_C12_pFBA1	7928	1001
TF36_C12_pTEF	7505	995
TF36_C12_TPI	8078	1053
TF37_D1_GPD	8032	674
TF37_D1_KO	7113	557
TF37_D1_pCYC1	8099	1011
TF37_D1_pDGA1	7583	1148
TF37_D1_pFBA1	7928	1099
TF37_D1_pTEF	7505	1014
TF37_D1_TPI	8078	1001
TF38_D2_GPD	8032	739
TF38_D2_KO	7113	819
TF38_D2_pCYC1	8099	683
TF38_D2_pDGA1	7583	1402
TF38_D2_pFBA1	7928	1287
TF38_D2_pTEF	7505	1107
TF38_D2_TPI	8078	964
TF39_D3_GPD	8032	638
TF39_D3_KO	7113	430
TF39_D3_pCYC1	8099	901
TF39_D3_pDGA1	7583	1037
TF39_D3_pFBA1	7928	882
TF39_D3_pTEF	7505	793
TF39_D3_TPI	8078	942
TF41_D5_GPD	8032	832
TF41_D5_KO	7113	515
TF41_D5_pCYC1	8099	779
TF41_D5_pDGA1	7583	1045
TF41_D5_pFBA1	7928	914
TF41_D5_pTEF	7505	892
TF41_D5_TPI	8078	809
TF43_D7_GPD	8032	539
TF43_D7_KO	7113	459
TF43_D7_pCYC1	8099	609
TF43_D7_pDGA1	7583	933
TF43_D7_pFBA1	7928	836
TF43_D7_pTEF	7505	808
TF43_D7_TPI	8078	902
TF44_D8_GPD	8032	688
TF44_D8_KO	7113	408
TF44_D8_pCYC1	8099	820
TF44_D8_pDGA1	7583	1168
TF44_D8_pFBA1	7928	896
TF44_D8_pTEF	7505	858
TF44_D8_TPI	8078	974
TF45_D9_GPD	8032	973
TF45_D9_KO	7113	460
TF45_D9_pCYC1	8099	967
TF45_D9_pDGA1	7583	1151
TF45_D9_pFBA1	7928	1132
TF45_D9_pTEF	7505	890
TF45_D9_TPI	8078	632
TF46_D10_GPD	8032	698
TF46_D10_KO	7113	384
TF46_D10_pCYC1	8099	665
TF46_D10_pDGA1	7583	907
TF46_D10_pFBA1	7928	920
TF46_D10_pTEF	7505	701
TF46_D10_TPI	8078	759
TF47_D11_GPD	8032	9421
TF47_D11_KO	7113	11471
TF47_D11_pCYC1	8099	769
TF47_D11_pDGA1	7583	1012
TF47_D11_pFBA1	7928	923
TF47_D11_pTEF	7505	14215
TF47_D11_TPI	8078	837
TF48_D12_GPD	8032	800
TF48_D12_KO	7113	5549
TF48_D12_pCYC1	8099	939
TF48_D12_pDGA1	7583	1168
TF48_D12_pFBA1	7928	1200
TF48_D12_pTEF	7505	1050
TF48_D12_TPI	8078	932
TF49_E1_GPD	8032	666
TF49_E1_KO	7113	393
TF49_E1_pCYC1	8099	743
TF49_E1_pDGA1	7583	952
TF49_E1_pFBA1	7928	838
TF49_E1_pTEF	7505	786
TF49_E1_TPI	8078	964
TF50_E2_GPD	8032	671
TF50_E2_KO	7113	486
TF50_E2_pCYC1	8099	648
TF50_E2_pDGA1	7583	13822
TF50_E2_pFBA1	7928	866
TF50_E2_pTEF	7505	830
TF50_E2_TPI	8078	830
TF52_E4_GPD	8032	702
TF52_E4_KO	7113	395
TF52_E4_pDGA1	7583	897
TF52_E4_pFBA1	7928	799
TF52_E4_pTEF	7505	649
TF52_E4_TPI	8078	776
TF52E4_pCYC1	8099	599
TF54_E6_GPD	8032	625
TF54_E6_KO	7113	433
TF54_E6_pCYC1	8099	846
TF54_E6_pDGA1	7583	898
TF54_E6_pFBA1	7928	761
TF54_E6_pTEF	7505	853
TF54_E6_TPI	8078	876
TF55_E7_GPD	8032	910
TF55_E7_KO	7113	486
TF55_E7_pCYC1	8099	1064
TF55_E7_pDGA1	7583	1043
TF55_E7_pFBA1	7928	1116
TF55_E7_pTEF	7505	919
TF55_E7_TPI	8078	875
TF56_E8_GPD	8032	852
TF56_E8_KO	7113	525
TF56_E8_pCYC1	8099	738
TF56_E8_pDGA1	7583	1024
TF56_E8_pFBA1	7928	868
TF56_E8_pTEF	7505	869
TF56_E8_TPI	8078	961
TF57_E9_GPD	8032	1069
TF57_E9_KO	7113	556
TF57_E9_pCYC1	8099	1275
TF57_E9_pDGA1	7583	1580
TF57_E9_pFBA1	7928	1424
TF57_E9_pTEF	7505	1356
TF57_E9_TPI	8078	1232
TF58_E10_GPD	8032	811
TF58_E10_KO	7113	524
TF58_E10_pCYC1	8099	931
TF58_E10_pDGA1	7583	1253
TF58_E10_pFBA1	7928	1121
TF58_E10_pTEF	7505	1023
TF58_E10_TPI	8078	899
TF59_E11_GPD	8032	783
TF59_E11_KO	7113	490
TF59_E11_pCYC1	8099	895
TF59_E11_pDGA1	7583	1020
TF59_E11_pFBA1	7928	763
TF59_E11_pTEF	7505	785
TF59_E11_TPI	8078	681
TF60_E12_GPD	8032	789
TF60_E12_KO	7113	503
TF60_E12_pCYC1	8099	682
TF60_E12_pDGA1	7583	956
TF60_E12_pFBA1	7928	802
TF60_E12_pTEF	7505	807
TF60_E12_TPI	8078	716
