# Supplementary material for: High-throughput metabolic engineering of Yarrowia lipolytica through gene expression tuning
Source: Proc Natl Acad Sci U S A. 2025 Jun 3;122(23):e2426686122. doi: 10.1073/pnas.2426686122 (PMC12168020; doi:10.1073/pnas.2426686122)
Supplement: Supplementary file 4 — Dataset S03 (XLSX) [file pnas.2426686122.sd03.xlsx]

## Sheet: first round 72h
medium blank
Item	Replicate 1	Replicate 2	Replicate 3	Replicate 4	Ave
Betanin absorbance 535nm	0.0458	0.0452	0.0462	0.0458	0.04575
Optical density (OD) 600nm	0.0466	0.0457	0.0466	0.045	0.045975
Each isolate was measured in triplicate
Replicate 1 (1-96 isolate)
Isolate No.	1	2	3	4	5	6	7	8	9	10	11	12
Betanin absorbance 535nm	0.2258	0.3284	0.3091	0.2544	0.2684	0.2754	0.3047	0.3195	0.2701	0.2597	0.2543	0.2572
OD600nm	0.1446	0.2474	0.243	0.1914	0.1893	0.1869	0.2291	0.2325	0.2078	0.2116	0.139	0.1759
nAb(betanin)	1.83673	1.40737	1.34063	1.44061	1.55992	1.63649	1.41863	1.4723	1.39144	1.29636	2.25649	1.63496
Isolate No.	13	14	15	16	17	18	19	20	21	22	23	24
Betanin absorbance 535nm	0.2897	0.3644	0.3168	0.299	0.306	0.3273	0.3428	0.3422	0.2656	0.2596	0.2594	0.3161
OD600nm	0.171	0.2382	0.1964	0.1842	0.1908	0.2012	0.23	0.2181	0.1767	0.1948	0.1839	0.1871
nAb(betanin)	1.96061	1.66284	1.80908	1.84012	1.80444	1.82083	1.61941	1.72828	1.68947	1.44265	1.55572	1.92384
Isolate No.	25	26	27	28	29	30	31	32	33	34	35	36
Betanin absorbance 535nm	0.3278	0.2907	0.2602	0.2372	0.2566	0.3243	0.3197	0.2813	0.2271	0.2698	0.221	0.279
OD600nm	0.211	0.1997	0.1747	0.1538	0.1699	0.2117	0.2246	0.1772	0.1546	0.1743	0.1431	0.1683
nAb(betanin)	1.71533	1.59961	1.67369	1.78545	1.70965	1.68686	1.53876	1.80322	1.6787	1.75411	1.81554	1.91619
Isolate No.	37	38	39	40	41	42	43	44	45	46	47	48
Betanin absorbance 535nm	0.3729	0.3092	0.293	0.2925	0.3024	0.3375	0.3015	0.2541	0.2834	0.2392	0.2694	0.2837
OD600nm	0.2147	0.2004	0.1831	0.1911	0.2108	0.2127	0.2093	0.1705	0.1863	0.1512	0.1435	0.1693
nAb(betanin)	1.94587	1.71261	1.81099	1.70727	1.56273	1.75617	1.5716	1.68119	1.70079	1.84895	2.30753	1.93888
Isolate No.	49	50	51	52	53	54	55	56	57	58	59	60
Betanin absorbance 535nm	0.2659	0.2346	0.2741	0.2368	0.2656	0.2524	0.2744	0.2189	0.2109	0.1731	0.1904	0.2104
OD600nm	0.1789	0.1739	0.1981	0.1333	0.195	0.1696	0.1838	0.1576	0.1472	0.1239	0.1298	0.1293
nAb(betanin)	1.6562	1.47626	1.50107	2.1878	1.47526	1.67159	1.65899	1.55118	1.63151	1.63426	1.72562	1.976
Isolate No.	61	62	63	64	65	66	67	68	69	70	71	72
Betanin absorbance 535nm	0.3095	0.3093	0.3152	0.3324	0.3409	0.2641	0.2831	0.4657	0.264	0.2444	0.193	0.2409
OD600nm	0.2157	0.1901	0.1993	0.2203	0.2111	0.1775	0.1816	0.2769	0.1652	0.1614	0.1257	0.1533
nAb(betanin)	1.55398	1.82862	1.75738	1.64434	1.78743	1.66014	1.75005	1.81856	1.83057	1.72103	1.84697	1.81831
Isolate No.	73	74	75	76	77	78	79	80	81	82	83	84
Betanin absorbance 535nm	0.2876	0.2344	0.3268	0.2534	0.2849	0.2635	0.3002	0.2929	0.282	0.2498	0.2467	0.2809
OD600nm	0.1895	0.1283	0.2068	0.1831	0.1923	0.1768	0.1982	0.1857	0.1786	0.1471	0.1591	0.1749
nAb(betanin)	1.68507	2.29153	1.74755	1.51431	1.63438	1.66444	1.67154	1.76883	1.78134	2.0178	1.77635	1.82393
Isolate No.	85	86	87	88	89	90	91	92	93	94	95	96
Betanin absorbance 535nm	0.357	0.3233	0.2972	0.2609	0.255	0.2806	0.2677	0.261	0.2641	0.2765	0.2519	0.2921
OD600nm	0.2258	0.2173	0.1986	0.139	0.1641	0.191	0.1794	0.1754	0.1613	0.1789	0.1556	0.1911
nAb(betanin)	1.73085	1.62002	1.6475	2.31282	1.77143	1.61938	1.66348	1.66313	1.89334	1.73594	1.8805	1.6975
Replicate 2 (1-96 isolate)
Isolate No.	1	2	3	4	5	6	7	8	9	10	11	12
Betanin absorbance 535nm	0.1886	0.3362	0.3052	0.183	0.2334	0.2275	0.3634	0.4075	0.2443	0.1885	0.2248	0.1969
OD600nm	0.1039	0.2187	0.1892	0.1116	0.1482	0.147	0.2566	0.278	0.15	0.1146	0.1297	0.1139
nAb(betanin)	2.46612	1.68157	1.81149	2.09143	1.83566	1.79906	1.50813	1.5591	1.90868	2.08015	2.13855	2.22525
Isolate No.	13	14	15	16	17	18	19	20	21	22	23	24
Betanin absorbance 535nm	0.2054	0.3123	0.2945	0.3632	0.2916	0.3212	0.3862	0.4938	0.2851	0.2087	0.1804	0.2432
OD600	0.1213	0.1968	0.1792	0.2503	0.1823	0.2082	0.2622	0.3657	0.1934	0.1259	0.1055	0.1238
nAb(betanin)	2.11948	1.76728	1.86714	1.55365	1.80341	1.69795	1.57452	1.40136	1.62354	2.03879	2.26207	2.5371
Isolate No.	25	26	27	28	29	30	31	32	33	34	35	36
Betanin absorbance 535nm	0.2701	0.2542	0.3237	0.2863	0.2443	0.3177	0.368	0.3259	0.3431	0.2315	0.1761	0.3711
OD600nm	0.1726	0.1633	0.2225	0.1999	0.1536	0.1937	0.2466	0.2211	0.2646	0.1411	0.1105	0.255
nAb(betanin)	1.77177	1.77669	1.57456	1.56277	1.84483	1.84092	1.60623	1.59971	1.36009	1.95269	2.02015	1.55651
Isolate No.	37	38	39	40	41	42	43	44	45	46	47	48
Betanin absorbance 535nm	0.3593	0.2603	0.2757	0.2519	0.3149	0.4734	0.5052	0.2735	0.2836	0.4878	0.2682	0.2463
OD600nm	0.206	0.1586	0.1717	0.1571	0.1951	0.3363	0.3711	0.1773	0.1916	0.3611	0.14	0.1428
nAb(betanin)	1.95938	1.90499	1.82899	1.85512	1.80486	1.473	1.41315	1.73425	1.6333	1.40278	2.36586	2.07126
Isolate No.	49	50	51	52	53	54	55	56	57	58	59	60
Betanin absorbance 535nm	0.2229	0.2136	0.2751	0.2491	0.2991	0.3053	0.3364	0.2626	0.2508	0.1765	0.2216	0.1882
OD600nm	0.1386	0.1472	0.1781	0.1455	0.2092	0.2155	0.2297	0.1852	0.1807	0.1277	0.158	0.1136
nAb(betanin)	1.91255	1.65819	1.73586	2.04321	1.55215	1.53104	1.58198	1.55755	1.52199	1.59988	1.56974	2.10647
Isolate No.	61	62	63	64	65	66	67	68	69	70	71	72
Betanin absorbance 535nm	0.23	0.2539	0.313	0.424	0.3911	0.2888	0.2901	0.5327	0.3548	0.3526	0.2735	0.236
OD600nm	0.1336	0.1527	0.2028	0.2975	0.2574	0.1963	0.1889	0.3163	0.2564	0.2515	0.1849	0.1426
nAb(betanin)	2.10271	1.95034	1.70413	1.50383	1.63344	1.61683	1.70964	1.80135	1.46869	1.49301	1.63937	1.96895
Isolate No.	73	74	75	76	77	78	79	80	81	82	83	84
Betanin absorbance 535nm	0.2591	0.2655	0.3574	0.3528	0.2938	0.3164	0.2726	0.3154	0.3724	0.291	0.3599	0.2946
OD600nm	0.1508	0.1519	0.2294	0.2438	0.1952	0.2211	0.1733	0.2099	0.2658	0.195	0.2524	0.1882
nAb(betanin)	2.0353	2.07458	1.69906	1.55213	1.66225	1.54547	1.78166	1.64496	1.48595	1.6457	1.52186	1.74969
Isolate No.	85	86	87	88	89	90	91	92	93	94	95	96
Betanin absorbance 535nm	0.2873	0.2594	0.4269	0.2806	0.3264	0.4046	0.3204	0.2833	0.4245	0.4737	0.3853	0.3061
OD600nm	0.1661	0.1586	0.2878	0.161	0.2247	0.2901	0.2151	0.1903	0.3031	0.3506	0.2638	0.2047
nAb(betanin)	2.01082	1.897	1.57614	2.04173	1.57029	1.46994	1.62395	1.64594	1.47302	1.40484	1.55882	1.64026
Replicate 3 (1-96 isolate)
Isolate No.	1	2	3	4	5	6	7	8	9	10	11	12
Betanin absorbance 535nm	0.2689	0.3826	0.3765	0.2883	0.3421	0.2607	0.2996	0.409	0.2905	0.2838	0.2444	0.2817
OD600nm	0.1866	0.247	0.2452	0.2028	0.2265	0.1669	0.1987	0.2683	0.1846	0.1932	0.1381	0.1787
nAb(betanin)	1.58684	1.67566	1.66018	1.54663	1.6416	1.77755	1.66214	1.63387	1.76555	1.61691	2.15631	1.77774
Isolate No.	13	14	15	16	17	18	19	20	21	22	23	24
Betanin absorbance 535nm	0.326	0.3948	0.3687	0.3526	0.3514	0.3663	0.3347	0.3692	0.269	0.2911	0.2995	0.3015
OD600nm	0.2114	0.2555	0.245	0.2431	0.239	0.2411	0.2125	0.2309	0.1687	0.1892	0.2006	0.1895
nAb(betanin)	1.69412	1.66591	1.62266	1.55663	1.58347	1.64279	1.73517	1.74909	1.81911	1.71304	1.64107	1.78192
Isolate No.	25	26	27	28	29	30	31	32	33	34	35	36
Betanin absorbance 535nm	0.3954	0.3281	0.3447	0.2938	0.2765	0.3804	0.3547	0.343	0.25	0.3457	0.3148	0.3259
OD600nm	0.2634	0.2214	0.2304	0.2022	0.1826	0.2403	0.2286	0.2053	0.1757	0.2407	0.2291	0.2089
nAb(betanin)	1.60814	1.60952	1.62098	1.58777	1.68893	1.72212	1.69172	1.86568	1.57448	1.54038	1.46922	1.7195
Isolate No.	37	38	39	40	41	42	43	44	45	46	47	48
Betanin absorbance 535nm	0.4509	0.3387	0.3498	0.3736	0.3593	0.3996	0.3481	0.3635	0.2909	0.3983	0.2853	0.3246
OD600nm	0.2798	0.2203	0.2366	0.2519	0.2374	0.2562	0.2218	0.2566	0.1962	0.2856	0.1561	0.2068
nAb(betanin)	1.73271	1.68048	1.59502	1.59208	1.63798	1.6832	1.71961	1.50861	1.63189	1.47126	2.17526	1.73387
Isolate No.	49	50	51	52	53	54	55	56	57	58	59	60
Betanin absorbance 535nm	0.3201	0.2436	0.2601	0.2596	0.2991	0.3083	0.2548	0.2517	0.2352	0.2044	0.2309	0.2486
OD600nm	0.2148	0.1711	0.1719	0.1523	0.2054	0.2131	0.1641	0.1707	0.1663	0.1534	0.1638	0.1719
nAb(betanin)	1.62506	1.58122	1.7022	2.01129	1.58915	1.57098	1.76974	1.65123	1.57449	1.47684	1.5714	1.61088
Isolate No.	61	62	63	64	65	66	67	68	69	70	71	72
Betanin absorbance 535nm	0.3414	0.3165	0.3409	0.3602	0.3765	0.327	0.2707	0.5496	0.284	0.3209	0.3855	0.3331
OD600nm	0.2231	0.2041	0.2319	0.2464	0.2395	0.2239	0.1701	0.326	0.1879	0.2102	0.281	0.2223
nAb(betanin)	1.66916	1.71225	1.58747	1.56892	1.70908	1.58072	1.81229	1.7993	1.6787	1.67545	1.44559	1.62966
Isolate No.	73	74	75	76	77	78	79	80	81	82	83	84
Betanin absorbance 535nm	0.4037	0.2735	0.3675	0.4095	0.2732	0.3048	0.2982	0.3057	0.3422	0.3637	0.258	0.3454
OD600nm	0.272	0.1582	0.2446	0.2772	0.1824	0.2012	0.1897	0.1965	0.2295	0.2492	0.168	0.2273
nAb(betanin)	1.58367	2.02941	1.61989	1.57314	1.66722	1.66887	1.75648	1.72696	1.61531	1.56452	1.7394	1.65256
Isolate No.	85	86	87	88	89	90	91	92	93	94	95	96
Betanin absorbance 535nm	0.4519	0.3174	0.41	0.2925	0.2313	0.3217	0.2929	0.2609	0.323	0.4019	0.2985	0.314
OD600nm	0.3069	0.2077	0.2648	0.1645	0.1468	0.2174	0.1902	0.1679	0.2138	0.2801	0.1936	0.2051
nAb(betanin)	1.55658	1.6797	1.66457	2.08184	1.84032	1.60974	1.71364	1.76461	1.65202	1.5212	1.71211	1.68578
Replicate 1 (97-126 isolate)
Isolate No.	97	98	99	100	101	102	103	104	105	106	107	108
Betanin absorbance 535nm	0.3091	0.2948	0.3001	0.3211	0.3886	0.3835	0.3613	0.3644	0.3744	0.3536	0.3515	0.3647
OD600nm	0.2076	0.1818	0.2053	0.2019	0.2394	0.2386	0.2227	0.2298	0.2354	0.2342	0.2237	0.2334
nAb(betanin)	1.62939	1.83361	1.59642	1.76591	1.77252	1.75341	1.78554	1.73344	1.73499	1.63554	1.72035	1.70175
Isolate No.	109	110	111	112	113	114	115	116	117	118	119	120
Betanin absorbance 535nm	0.3038	0.3032	0.3623	0.3435	0.3811	0.3983	0.308	0.2998	0.2896	0.2875	0.3368	0.3123
OD600nm	0.1924	0.1982	0.2394	0.2148	0.2426	0.2356	0.2076	0.1931	0.1903	0.1891	0.215	0.1949
nAb(betanin)	1.76234	1.69125	1.63655	1.76366	1.70553	1.8592	1.62258	1.72676	1.68959	1.68908	1.72193	1.78983
Isolate No.	121	122	123	124	125	126	Ref	Ref
Betanin absorbance 535nm	0.3457	0.4127	0.2948	0.4063	0.3554	0.372	0.3559	0.4083
OD600nm	0.22	0.2631	0.1798	0.2539	0.2242	0.2349	0.2141	0.2403
nAb(betanin)	1.7236	1.69004	1.86101	1.73404	1.73741	1.72688	1.84476	1.86569
Replicate 2 (97-126 isolate)
Isolate No.	97	98	99	100	101	102	103	104	105	106	107	108
Betanin absorbance 535nm	0.3378	0.3075	0.2677	0.3397	0.3763	0.3577	0.3624	0.3443	0.3818	0.3414	0.3468	0.3612
OD600nm	0.2295	0.1895	0.1764	0.2173	0.2377	0.2387	0.2312	0.2228	0.2457	0.2267	0.2205	0.2289
nAb(betanin)	1.59134	1.82372	1.70174	1.71574	1.72408	1.61863	1.70954	1.68839	1.68256	1.63591	1.72497	1.72448
Isolate No.	109	110	111	112	113	114	115	116	117	118	119	120
Betanin absorbance 535nm	0.2709	0.2933	0.4051	0.3707	0.409	0.4396	0.3098	0.3231	0.2978	0.3065	0.3469	0.31
OD600	0.17	0.1869	0.2651	0.2299	0.2591	0.262	0.2104	0.2079	0.1971	0.201	0.2235	0.1903
nAb(betanin)	1.81536	1.75661	1.63993	1.76675	1.7044	1.82317	1.6059	1.71283	1.66782	1.68199	1.69638	1.83094
Isolate No.	121	122	123	124	125	126	Ref	Ref
Betanin absorbance 535nm	0.3402	0.4275	0.3223	0.4239	0.3691	0.3773	0.375	0.4185
OD600nm	0.2185	0.271	0.1985	0.267	0.236	0.234	0.2296	0.2477
nAb(betanin)	1.70671	1.69648	1.81315	1.71089	1.70162	1.76333	1.79306	1.84781
Replicate 3 (97-126 isolate)
Isolate No.	97	98	99	100	101	102	103	104	105	106	107	108
Betanin absorbance 535nm	0.295	0.292	0.2663	0.3429	0.3597	0.3636	0.3568	0.3523	0.3786	0.3586	0.3651	0.3718
OD600nm	0.2015	0.1871	0.177	0.2222	0.2331	0.2311	0.2255	0.2314	0.2412	0.2434	0.2315	0.2326
nAb(betanin)	1.60264	1.74491	1.68327	1.6862	1.67776	1.71695	1.73263	1.65323	1.70496	1.58465	1.72133	1.74709
Isolate No.	109	110	111	112	113	114	115	116	117	118	119	120
Betanin absorbance 535nm	0.2532	0.3071	0.404	0.3834	0.4129	0.4259	0.3008	0.3408	0.2789	0.2813	0.3604	0.349
OD600nm	0.1589	0.1962	0.2654	0.242	0.2662	0.2651	0.2053	0.2193	0.1839	0.1832	0.2318	0.22
nAb(betanin)	1.83706	1.73972	1.63268	1.72248	1.66716	1.73485	1.60082	1.70229	1.69041	1.71652	1.69326	1.74257
Isolate No.	121	122	123	124	125	126	Ref	Ref
Betanin absorbance 535nm	0.3236	0.3975	0.3363	0.4251	0.3515	0.3622	0.3872	0.4032	0.0411	0.0405	0.0435	0.0415
OD600nm	0.1965	0.2534	0.1952	0.2677	0.226	0.2268	0.2394	0.246	0.0424	0.0418	0.0443	0.0414
nAb(betanin)	1.84587	1.69579	1.94706	1.7109	1.69838	1.75003	1.76528	1.78703	1.3007	1.25749	1.34328	0.928962
Calculate the average nAb (betanin) value for each isolate
Isolate No.	1	2	3	4	5	6	7	8	9	10	11	12
nAb(betanin) replicate 1	1.83673	1.40737	1.34063	1.44061	1.55992	1.63649	1.41863	1.4723	1.39144	1.29636	2.25649	1.63496
nAb(betanin) replicate 2	2.46612	1.68157	1.81149	2.09143	1.83566	1.79906	1.50813	1.5591	1.90868	2.08015	2.13855	2.22525
nAb(betanin) replicate 3	1.58684	1.67566	1.66018	1.54663	1.6416	1.77755	1.66214	1.63387	1.76555	1.61691	2.15631	1.77774
Ave	1.96323	1.5882	1.6041	1.69289	1.67906	1.7377	1.52963	1.55509	1.68856	1.66447	2.18378	1.87931
SD	0.453081	0.156633	0.240385	0.349193	0.141635	0.0883054	0.12317	0.0808608	0.267077	0.39405	0.0635915	0.307976
Isolate No.	13	14	15	16	17	18	19	20	21	22	23	24
nAb(betanin) replicate 1	1.96061	1.66284	1.80908	1.84012	1.80444	1.82083	1.61941	1.72828	1.68947	1.44265	1.55572	1.92384
nAb(betanin) replicate 2	2.11948	1.76728	1.86714	1.55365	1.80341	1.69795	1.57452	1.40136	1.62354	2.03879	2.26207	2.5371
nAb(betanin) replicate 3	1.69412	1.66591	1.62266	1.55663	1.58347	1.64279	1.73517	1.74909	1.81911	1.71304	1.64107	1.78192
Ave	1.92474	1.69868	1.76629	1.65013	1.73044	1.72052	1.64303	1.62624	1.7107	1.73149	1.81962	2.08096
SD	0.214938	0.059432	0.127733	0.164538	0.127278	0.0911388	0.0828931	0.195031	0.0994995	0.298499	0.385546	0.401358
Isolate No.	25	26	27	28	29	30	31	32	33	34	35	36
nAb(betanin) replicate 1	1.71533	1.59961	1.67369	1.78545	1.70965	1.68686	1.53876	1.80322	1.6787	1.75411	1.81554	1.91619
nAb(betanin) replicate 2	1.77177	1.77669	1.57456	1.56277	1.84483	1.84092	1.60623	1.59971	1.36009	1.95269	2.02015	1.55651
nAb(betanin) replicate 3	1.60814	1.60952	1.62098	1.58777	1.68893	1.72212	1.69172	1.86568	1.57448	1.54038	1.46922	1.7195
Ave	1.69841	1.66194	1.62308	1.64533	1.7478	1.74996	1.61224	1.7562	1.53776	1.74906	1.7683	1.73073
SD	0.0831145	0.0994998	0.0495972	0.121986	0.0846646	0.0807194	0.0766537	0.139077	0.16245	0.206205	0.278488	0.1801
Isolate No.	37	38	39	40	41	42	43	44	45	46	47	48
nAb(betanin) replicate 1	1.94587	1.71261	1.81099	1.70727	1.56273	1.75617	1.5716	1.68119	1.70079	1.84895	2.30753	1.93888
nAb(betanin) replicate 2	1.95938	1.90499	1.82899	1.85512	1.80486	1.473	1.41315	1.73425	1.6333	1.40278	2.36586	2.07126
nAb(betanin) replicate 3	1.73271	1.68048	1.59502	1.59208	1.63798	1.6832	1.71961	1.50861	1.63189	1.47126	2.17526	1.73387
Ave	1.87932	1.76603	1.745	1.71816	1.66852	1.63746	1.56812	1.64135	1.65533	1.57433	2.28288	1.91467
SD	0.127149	0.121414	0.1302	0.131855	0.123923	0.14702	0.153259	0.11798	0.0393772	0.240281	0.0976641	0.169993
Isolate No.	49	50	51	52	53	54	55	56	57	58	59	60
nAb(betanin) replicate 1	1.6562	1.47626	1.50107	2.1878	1.47526	1.67159	1.65899	1.55118	1.63151	1.63426	1.72562	1.976
nAb(betanin) replicate 2	1.91255	1.65819	1.73586	2.04321	1.55215	1.53104	1.58198	1.55755	1.52199	1.59988	1.56974	2.10647
nAb(betanin) replicate 3	1.62506	1.58122	1.7022	2.01129	1.58915	1.57098	1.76974	1.65123	1.57449	1.47684	1.5714	1.61088
Ave	1.73127	1.57189	1.64638	2.08077	1.53885	1.5912	1.67024	1.58665	1.576	1.57033	1.62225	1.89778
SD	0.157766	0.0913241	0.12696	0.0940623	0.0580995	0.0724221	0.0943798	0.0560184	0.054778	0.0827652	0.0895222	0.256886
Isolate No.	61	62	63	64	65	66	67	68	69	70	71	72
nAb(betanin) replicate 1	1.55398	1.82862	1.75738	1.64434	1.78743	1.66014	1.75005	1.81856	1.83057	1.72103	1.84697	1.81831
nAb(betanin) replicate 2	2.10271	1.95034	1.70413	1.50383	1.63344	1.61683	1.70964	1.80135	1.46869	1.49301	1.63937	1.96895
nAb(betanin) replicate 3	1.66916	1.71225	1.58747	1.56892	1.70908	1.58072	1.81229	1.7993	1.6787	1.67545	1.44559	1.62966
Ave	1.77528	1.8304	1.68299	1.57236	1.70999	1.61923	1.75732	1.8064	1.65932	1.62983	1.64398	1.80564
SD	0.289347	0.119053	0.0869048	0.0703212	0.077001	0.0397636	0.0517095	0.0105741	0.181716	0.120663	0.200731	0.17
Isolate No.	73	74	75	76	77	78	79	80	81	82	83	84
nAb(betanin) replicate 1	1.68507	2.29153	1.74755	1.51431	1.63438	1.66444	1.67154	1.76883	1.78134	2.0178	1.77635	1.82393
nAb(betanin) replicate 2	2.0353	2.07458	1.69906	1.55213	1.66225	1.54547	1.78166	1.64496	1.48595	1.6457	1.52186	1.74969
nAb(betanin) replicate 3	1.58367	2.02941	1.61989	1.57314	1.66722	1.66887	1.75648	1.72696	1.61531	1.56452	1.7394	1.65256
Ave	1.76801	2.13184	1.68883	1.54653	1.65462	1.62626	1.73656	1.71358	1.62753	1.74267	1.6792	1.74206
SD	0.236961	0.140128	0.064444	0.0298129	0.0177031	0.0700012	0.0577003	0.0630096	0.148071	0.241699	0.137511	0.0859401
Isolate No.	85	86	87	88	89	90	91	92	93	94	95	96
nAb(betanin) replicate 1	1.73085	1.62002	1.6475	2.31282	1.77143	1.61938	1.66348	1.66313	1.89334	1.73594	1.8805	1.6975
nAb(betanin) replicate 2	2.01082	1.897	1.57614	2.04173	1.57029	1.46994	1.62395	1.64594	1.47302	1.40484	1.55882	1.64026
nAb(betanin) replicate 3	1.55658	1.6797	1.66457	2.08184	1.84032	1.60974	1.71364	1.76461	1.65202	1.5212	1.71211	1.68578
Ave	1.76608	1.73224	1.6294	2.14546	1.72735	1.56635	1.66702	1.69122	1.67279	1.55399	1.71714	1.67451
SD	0.229163	0.145774	0.0469117	0.146316	0.140308	0.0836325	0.0449523	0.0641318	0.210932	0.167969	0.1609	0.0302396
Isolate No.	97	98	99	100	101	102	103	104	105	106	107	108
nAb(betanin) replicate 1	1.62939	1.83361	1.59642	1.76591	1.77252	1.75341	1.78554	1.73344	1.73499	1.63554	1.72035	1.70175
nAb(betanin) replicate 2	1.59134	1.82372	1.70174	1.71574	1.72408	1.61863	1.70954	1.68839	1.68256	1.63591	1.72497	1.72448
nAb(betanin) replicate 3	1.60264	1.74491	1.68327	1.6862	1.67776	1.71695	1.73263	1.65323	1.70496	1.58465	1.72133	1.74709
Ave	1.60779	1.80075	1.66048	1.72262	1.72479	1.69633	1.74257	1.69169	1.7075	1.6187	1.72222	1.72444
SD	0.0195423	0.0486107	0.0562376	0.0403003	0.047387	0.0697156	0.0389635	0.0402079	0.0263046	0.0294884	0.00243106	0.0226695
Isolate No.	109	110	111	112	113	114	115	116	117	118	119	120
nAb(betanin) replicate 1	1.76234	1.69125	1.63655	1.76366	1.70553	1.8592	1.62258	1.72676	1.68959	1.68908	1.72193	1.78983
nAb(betanin) replicate 2	1.81536	1.75661	1.63993	1.76675	1.7044	1.82317	1.6059	1.71283	1.66782	1.68199	1.69638	1.83094
nAb(betanin) replicate 3	1.83706	1.73972	1.63268	1.72248	1.66716	1.73485	1.60082	1.70229	1.69041	1.71652	1.69326	1.74257
Ave	1.80492	1.72919	1.63639	1.75097	1.69236	1.80574	1.60977	1.71396	1.68261	1.69586	1.70386	1.78778
SD	0.0384408	0.0339295	0.00363043	0.0247141	0.0218348	0.0639767	0.0113871	0.012274	0.0128098	0.01824	0.0157321	0.0442214
Isolate No.	121	122	123	124	125	126	Ref	Ref
nAb(betanin) replicate 1	1.7236	1.69004	1.86101	1.73404	1.73741	1.72688	1.84476	1.86569
nAb(betanin) replicate 2	1.70671	1.69648	1.81315	1.71089	1.70162	1.76333	1.79306	1.84781
nAb(betanin) replicate 3	1.84587	1.69579	1.94706	1.7109	1.69838	1.75003	1.76528	1.78703
Ave	1.75873	1.6941	1.87374	1.71861	1.71247	1.74675	1.80103	1.83351
SD	0.0759406	0.00353591	0.0678583	0.0133604	0.0216617	0.0184479	0.0403333	0.0412356
Sort the average nAb (betanin) values.
	Average normalized absorbance(nAb(betanin) )	SD
S7	1.52963	0.12317
S33	1.53776	0.16245
S53	1.53885	0.0580995
S76	1.54653	0.0298129
S94	1.55399	0.167969
S8	1.55509	0.0808608
S90	1.56635	0.0836325
S43	1.56812	0.153259
S58	1.57033	0.0827652
S50	1.57189	0.0913241
S64	1.57236	0.0703212
S46	1.57433	0.240281
S57	1.576	0.054778
S56	1.58665	0.0560184
S2	1.5882	0.156633
S54	1.5912	0.0724221
S3	1.6041	0.240385
S97	1.60779	0.0195423
S115	1.60977	0.0113871
S31	1.61224	0.0766537
S106	1.6187	0.0294884
S66	1.61923	0.0397636
S59	1.62225	0.0895222
S27	1.62308	0.0495972
S20	1.62624	0.195031
S78	1.62626	0.0700012
S81	1.62753	0.148071
S87	1.6294	0.0469117
S70	1.62983	0.120663
S111	1.63639	0.00363043
S42	1.63746	0.14702
S44	1.64135	0.11798
S19	1.64303	0.0828931
S71	1.64398	0.200731
S28	1.64533	0.121986
S51	1.64638	0.12696
S16	1.65013	0.164538
S77	1.65462	0.0177031
S45	1.65533	0.0393772
S69	1.65932	0.181716
S99	1.66048	0.0562376
S26	1.66194	0.0994998
S10	1.66447	0.39405
S91	1.66702	0.0449523
S41	1.66852	0.123923
S55	1.67024	0.0943798
S93	1.67279	0.210932
S96	1.67451	0.0302396
S5	1.67906	0.141635
S83	1.6792	0.137511
S117	1.68261	0.0128098
S63	1.68299	0.0869048
S9	1.68856	0.267077
S75	1.68883	0.064444
S92	1.69122	0.0641318
S104	1.69169	0.0402079
S113	1.69236	0.0218348
S4	1.69289	0.349193
S122	1.6941	0.00353591
S118	1.69586	0.01824
S102	1.69633	0.0697156
S25	1.69841	0.0831145
S14	1.69868	0.059432
S119	1.70386	0.0157321
S105	1.7075	0.0263046
S65	1.70999	0.077001
S21	1.7107	0.0994995
S125	1.71247	0.0216617
S80	1.71358	0.0630096
S116	1.71396	0.012274
S95	1.71714	0.1609
S40	1.71816	0.131855
S124	1.71861	0.0133604
S18	1.72052	0.0911388
S107	1.72222	0.00243106
S100	1.72262	0.0403003
S108	1.72444	0.0226695
S101	1.72479	0.047387
S89	1.72735	0.140308
S110	1.72919	0.0339295
S17	1.73044	0.127278
S36	1.73073	0.1801
S49	1.73127	0.157766
S22	1.73149	0.298499
S86	1.73224	0.145774
S79	1.73656	0.0577003
S6	1.7377	0.0883054
S84	1.74206	0.0859401
S103	1.74257	0.0389635
S82	1.74267	0.241699
S39	1.745	0.1302
S126	1.74675	0.0184479
S29	1.7478	0.0846646
S34	1.74906	0.206205
S30	1.74996	0.0807194
S112	1.75097	0.0247141
S32	1.7562	0.139077
S67	1.75732	0.0517095
S121	1.75873	0.0759406
S38	1.76603	0.121414
S85	1.76608	0.229163
S15	1.76629	0.127733
S73	1.76801	0.236961
S35	1.7683	0.278488
S61	1.77528	0.289347
S120	1.78778	0.0442214
S98	1.80075	0.0486107
S109	1.80492	0.0384408
S72	1.80564	0.17
S114	1.80574	0.0639767
S68	1.8064	0.0105741
S23	1.81962	0.385546
S62	1.8304	0.119053
ref	1.83351	0.0412356
S123	1.87374	0.0678583
S12	1.87931	0.307976
S37	1.87932	0.127149
S60	1.89778	0.256886
S48	1.91467	0.169993
S13	1.92474	0.214938
S1	1.96323	0.453081
S52	2.08077	0.0940623
S24	2.08096	0.401358
S74	2.13184	0.140128
S88	2.14546	0.146316
S11	2.18378	0.0635915
S47	2.28288	0.0976641
