# Supplementary material for: High-throughput metabolic engineering of Yarrowia lipolytica through gene expression tuning
Source: Proc Natl Acad Sci U S A. 2025 Jun 3;122(23):e2426686122. doi: 10.1073/pnas.2426686122 (PMC12168020; doi:10.1073/pnas.2426686122)
Supplement: Supplementary file 5 — Dataset S04 (XLSX) [file pnas.2426686122.sd04.xlsx]

## Sheet: Sheet1
Blank
Betanin absorbance 535nm	0.04585
OD600nm	0.0457
Replicate 1 (1-96 isolate)
Isolate No.	1	2	3	4	5	6	7	8	9	10	11	12
Betanin absorbance 535nm	0.5293	0.2323	0.3484	0.3799	0.2803	0.3884	0.4513	0.412	0.5553	0.5936	0.5001	0.5547
OD600nm	0.3886	0.1908	0.2764	0.2968	0.216	0.3069	0.3544	0.3155	0.4338	0.4808	0.4016	0.4226
nAb(betanin)	1.40989	1.28498	1.31144	1.33035	1.37669	1.31145	1.31341	1.35712	1.31268	1.25891	1.27634	1.35009
Isolate No.	13	14	15	16	17	18	19	20	21	22	23	24
Betanin absorbance 535nm	0.5408	0.2044	0.2489	0.2211	0.1867	0.2008	0.2356	0.2115	0.2427	0.2571	0.2669	0.336
OD600nm	0.4243	0.1763	0.2113	0.189	0.1579	0.1708	0.1983	0.1755	0.1975	0.2192	0.2235	0.2647
nAb(betanin)	1.30732	1.21401	1.22615	1.22296	1.25535	1.23861	1.24345	1.27619	1.29677	1.21758	1.24325	1.32489
Isolate No.	25	26	27	28	29	30	31	32	33	34	35	36
Betanin absorbance 535nm	0.7019	0.2362	0.1796	0.2008	0.2242	0.2354	0.2178	0.2077	0.2532	0.1685	0.1898	0.3964
OD600nm	0.5285	0.1997	0.1568	0.1727	0.1875	0.2034	0.1862	0.1778	0.2162	0.1418	0.1611	0.3092
nAb(betanin)	1.35884	1.23604	1.20387	1.22008	1.25776	1.20197	1.22384	1.22521	1.21613	1.27627	1.2474	1.33036
Isolate No.	37	38	39	40	41	42	43	44	45	46	47	48
Betanin absorbance 535nm	0.5077	0.1994	0.2132	0.2045	0.2043	0.2151	0.2174	0.229	0.209	0.2028	0.2087	0.2647
OD600nm	0.3869	0.1686	0.1826	0.1725	0.1712	0.1795	0.1788	0.1904	0.1745	0.1743	0.1769	0.2181
nAb(betanin)	1.3536	1.24939	1.22243	1.25118	1.26255	1.26495	1.28888	1.26572	1.26669	1.22045	1.24123	1.26943
Isolate No.	49	50	51	52	53	54	55	56	57	58	59	60
Betanin absorbance 535nm	0.3106	0.2112	0.1668	0.1566	0.1784	0.2039	0.2206	0.2355	0.1949	0.1963	0.2154	0.2759
OD600nm	0.2372	0.1783	0.1405	0.1312	0.1497	0.173	0.1884	0.1966	0.1646	0.1662	0.1846	0.2228
nAb(betanin)	1.38251	1.24698	1.27584	1.29532	1.27452	1.24156	1.2246	1.25679	1.25357	1.24855	1.22066	1.29898
Isolate No.	61	62	63	64	65	66	67	68	69	70	71	72
Betanin absorbance 535nm	0.6094	0.2186	0.2236	0.1852	0.2287	0.2101	0.2159	0.3754	0.2081	0.1994	0.3323	0.3642
OD600nm	0.4725	0.1811	0.1862	0.1575	0.1932	0.1806	0.1867	0.27	0.1747	0.1684	0.2556	0.2947
nAb(betanin)	1.32041	1.27585	1.26512	1.24642	1.23966	1.21757	1.20603	1.46924	1.25775	1.25143	1.3647	1.27851
Isolate No.	73	74	75	76	77	78	79	80	81	82	83	84
Betanin absorbance 535nm	0.5461	0.2021	0.2454	0.2151	0.2552	0.1997	0.2689	0.2556	0.2183	0.2209	0.2465	0.3018
OD600nm	0.4318	0.1666	0.2049	0.1798	0.2085	0.1703	0.2281	0.2105	0.1848	0.1898	0.2081	0.238
nAb(betanin)	1.29565	1.29239	1.25345	1.26212	1.28593	1.23475	1.22286	1.27275	1.23976	1.21478	1.23553	1.33099
Isolate No.	85	86	87	88	89	90	91	92	93	94	95	96
Betanin absorbance 535nm	0.6028	0.5408	0.5647	0.5646	0.4747	0.5198	0.4298	0.3694	0.3754	0.3657	0.4011	0.381
OD600nm	0.4708	0.4277	0.4393	0.4301	0.3711	0.4064	0.3377	0.2899	0.2911	0.2881	0.3115	0.3133
nAb(betanin)	1.31016	1.29568	1.31822	1.34951	1.31792	1.31397	1.3149	1.32494	1.34291	1.31951	1.33653	1.25243
Replicate 2 (1-96 isolate)
Isolate No.	1	2	3	4	5	6	7	8	9	10	11	12
Betanin absorbance 535nm	0.54	0.2508	0.3367	0.3714	0.2725	0.3809	0.4483	0.4105	0.5712	0.5732	0.4987	0.5659
OD600nm	0.3993	0.2067	0.2677	0.2931	0.2111	0.2968	0.3508	0.3121	0.4434	0.4584	0.3964	0.4291
nAb(betanin)	1.39748	1.27298	1.31014	1.31589	1.37031	1.33433	1.31908	1.36881	1.32097	1.2778	1.29127	1.35642
Isolate No.	13	14	15	16	17	18	19	20	21	22	23	24
Betanin absorbance 535nm	0.5218	0.2146	0.2483	0.2402	0.2014	0.2165	0.2371	0.2108	0.2447	0.2516	0.2737	0.3379
OD600nm	0.4164	0.1827	0.2099	0.2114	0.1714	0.186	0.2018	0.1737	0.1999	0.2149	0.2255	0.2669
nAb(betanin)	1.28392	1.23175	1.23295	1.1729	1.23747	1.21632	1.22518	1.28867	1.28956	1.21602	1.26724	1.3203
Isolate No.	25	26	27	28	29	30	31	32	33	34	35	36
Betanin absorbance 535nm	0.7033	0.2376	0.2111	0.2018	0.2254	0.1673	0.2093	0.1985	0.2472	0.1549	0.2214	0.3941
OD600nm	0.5315	0.1992	0.185	0.1735	0.1895	0.1391	0.1788	0.1685	0.21	0.1329	0.1866	0.3098
nAb(betanin)	1.35333	1.24919	1.18629	1.22027	1.24861	1.30032	1.22802	1.24308	1.2255	1.25057	1.24592	1.31863
Isolate No.	37	38	39	40	41	42	43	44	45	46	47	48
Betanin absorbance 535nm	0.5113	0.2108	0.2157	0.2104	0.2027	0.2109	0.2006	0.2159	0.2058	0.1896	0.2262	0.2746
OD600nm	0.3891	0.1766	0.1861	0.1803	0.1691	0.177	0.1639	0.1819	0.1725	0.1622	0.1915	0.2239
nAb(betanin)	1.35542	1.26012	1.20976	1.22251	1.27107	1.25704	1.30922	1.24853	1.26144	1.23391	1.23697	1.28367
Isolate No.	49	50	51	52	53	54	55	56	57	58	59	60
Betanin absorbance 535nm	0.4128	0.204	0.1429	0.1489	0.175	0.1991	0.199	0.2443	0.1923	0.1941	0.2139	0.2843
OD600nm	0.3174	0.1728	0.1233	0.1258	0.147	0.1672	0.1702	0.2019	0.1617	0.1672	0.1886	0.2359
nAb(betanin)	1.35057	1.2443	1.25064	1.28652	1.27493	1.26132	1.23012	1.27049	1.2625	1.22016	1.176	1.25368
Isolate No.	61	62	63	64	65	66	67	68	69	70	71	72
Betanin absorbance 535nm	0.6397	0.2277	0.2103	0.1854	0.2198	0.2055	0.2248	0.398	0.2083	0.1897	0.3399	0.3712
OD600nm	0.499	0.1898	0.1769	0.1568	0.1842	0.1748	0.1811	0.2899	0.1739	0.1594	0.254	0.2994
nAb(betanin)	1.31006	1.26197	1.25343	1.25608	1.25596	1.23664	1.32164	1.44206	1.26716	1.26517	1.41167	1.28242
Isolate No.	73	74	75	76	77	78	79	80	81	82	83	84
Betanin absorbance 535nm	0.5594	0.2223	0.219	0.202	0.2406	0.1799	0.2442	0.2491	0.213	0.2014	0.2109	0.2738
OD600nm	0.4439	0.1838	0.184	0.1688	0.1995	0.1537	0.2121	0.2073	0.1788	0.1705	0.1826	0.2185
nAb(betanin)	1.28968	1.2777	1.25199	1.26848	1.26625	1.2412	1.19201	1.25774	1.25582	1.24639	1.20562	1.31916
Isolate No.	85	86	87	88	89	90	91	92	93	94	95	96
Betanin absorbance 535nm	0.6123	0.5588	0.5664	0.5716	0.468	0.5383	0.4221	0.3765	0.366	0.3695	0.3904	0.3614
OD600nm	0.4783	0.445	0.4452	0.4342	0.3618	0.4196	0.3345	0.2993	0.2799	0.2923	0.3027	0.2956
nAb(betanin)	1.30941	1.28462	1.303	1.35328	1.3355	1.31706	1.3028	1.30382	1.36699	1.31245	1.34066	1.26271
Replicate 3 (1-96 isolate)
Isolate No.	1	2	3	4	5	6	7	8	9	10	11	12
Betanin absorbance 535nm	0.512	0.2614	0.3319	0.3824	0.2743	0.3737	0.4407	0.4069	0.5722	0.5474	0.5078	0.5533
OD600nm	0.375	0.2146	0.265	0.2983	0.2116	0.2932	0.3966	0.3126	0.4371	0.4416	0.397	0.4146
nAb(betanin)	1.41558	1.2762	1.30438	1.33234	1.37703	1.32465	1.12525	1.35275	1.34479	1.26686	1.31497	1.37558
Isolate No.	13	14	15	16	17	18	19	20	21	22	23	24
Betanin absorbance 535nm	0.5097	0.2162	0.2535	0.2435	0.2005	0.2208	0.2656	0.22	0.2717	0.2556	0.2771	0.3395
OD600nm	0.4078	0.1825	0.2158	0.2098	0.1708	0.1924	0.2241	0.1879	0.2202	0.2156	0.2361	0.2745
nAb(betanin)	1.281	1.24525	1.22075	1.20445	1.23621	1.19257	1.23178	1.22468	1.29427	1.23455	1.21455	1.28344
Isolate No.	25	26	27	28	29	30	31	32	33	34	35	36
Betanin absorbance 535nm	0.6761	0.2546	0.1858	0.2108	0.2451	0.1818	0.2324	0.2484	0.2728	0.1866	0.1821	0.402
OD600nm	0.5078	0.2123	0.163	0.1798	0.2074	0.1553	0.199	0.215	0.2354	0.1621	0.155	0.3171
nAb(betanin)	1.36388	1.253	1.19309	1.23005	1.23222	1.24042	1.21689	1.1964	1.19636	1.20919	1.24657	1.31227
Isolate No.	37	38	39	40	41	42	43	44	45	46	47	48
Betanin absorbance 535nm	0.4801	0.2129	0.2163	0.2295	0.2168	0.2335	0.2303	0.2453	0.2268	0.2005	0.2113	0.2567
OD600nm	0.3668	0.1794	0.1842	0.1971	0.1844	0.2007	0.1923	0.211	0.1864	0.1757	0.1814	0.2101
nAb(betanin)	1.35238	1.24944	1.23069	1.21301	1.23252	1.21065	1.25819	1.20659	1.28607	1.18962	1.21923	1.28254
Isolate No.	49	50	51	52	53	54	55	56	57	58	59	60
Betanin absorbance 535nm	0.3746	0.2305	0.139	0.1802	0.1829	0.2486	0.2348	0.2175	0.2013	0.1912	0.2495	0.2656
OD600nm	0.2877	0.1935	0.1207	0.1479	0.1561	0.2153	0.2006	0.1793	0.1722	0.1625	0.2138	0.2153
nAb(betanin)	1.35847	1.24932	1.242	1.31458	1.24139	1.19546	1.21982	1.28481	1.22885	1.24443	1.21148	1.2957
Isolate No.	61	62	63	64	65	66	67	68	69	70	71	72
Betanin absorbance 535nm	0.6034	0.2172	0.2066	0.1976	0.2287	0.2314	0.2192	0.3648	0.1995	0.1983	0.3493	0.3818
OD600nm	0.4693	0.1811	0.1746	0.1675	0.1912	0.1987	0.1872	0.2645	0.166	0.1667	0.2687	0.3099
nAb(betanin)	1.31622	1.26551	1.24709	1.24589	1.2567	1.21275	1.22509	1.45772	1.27722	1.25992	1.36076	1.27157
Isolate No.	73	74	75	76	77	78	79	80	81	82	83	84
Betanin absorbance 535nm	0.5293	0.2072	0.211	0.2122	0.2402	0.2029	0.2732	0.2801	0.239	0.2284	0.2517	0.3257
OD600nm	0.4155	0.1695	0.1783	0.1756	0.1967	0.1718	0.232	0.2317	0.1962	0.191	0.2117	0.2606
nAb(betanin)	1.30733	1.30331	1.24548	1.2806	1.28709	1.24544	1.22034	1.25941	1.28339	1.25637	1.24006	1.30223
Isolate No.	85	86	87	88	89	90	91	92	93	94	95	96
Betanin absorbance 535nm	0.6047	0.5368	0.5276	0.5795	0.461	0.5103	0.4184	0.3587	0.3696	0.396	0.3934	0.3865
OD600nm	0.476	0.4259	0.4145	0.4413	0.3578	0.3998	0.3266	0.2821	0.2882	0.3176	0.3045	0.319
nAb(betanin)	1.29875	1.29129	1.30626	1.34896	1.33018	1.31164	1.32627	1.32339	1.33505	1.28779	1.34293	1.24643
Replicate 1 (97-132 isolate)
Isolate No.	97	98	99	100	101	102	103	104	105	106	107	108
Betanin absorbance 535nm	0.1862	0.2007	0.3176	0.2838	0.2673	0.1983	0.3549	0.2809	0.3758	0.419	0.2017	0.1768
OD600nm	0.1538	0.1605	0.2757	0.2641	0.2458	0.2037	0.3387	0.2282	0.3027	0.4292	0.1892	0.2171
nAb(betanin)	1.29833	1.34887	1.18152	1.08951	1.1067	0.964873	1.05478	1.28795	1.28385	0.973012	1.08606	0.764002
Isolate No.	109	110	111	112	113	114	115	116	117	118	119	120
Betanin absorbance 535nm	0.323	0.3288	0.2278	0.3403	0.2522	0.4171	0.2074	0.2981	0.306	0.4565	0.2894	0.1993
OD600nm	0.2666	0.295	0.1905	0.3287	0.2152	0.3631	0.2255	0.2475	0.2919	0.4024	0.2747	0.2246
nAb(betanin)	1.25464	1.13498	1.25656	1.04046	1.2174	1.16966	0.898498	1.25	1.05666	1.15125	1.06354	0.857742
Isolate No.	121	122	123	124	125	126	127	128	129	130	Ref	Ref
Betanin absorbance 535nm	0.4244	0.3802	0.4303	0.3965	0.3585	0.404	0.2837	0.2515	0.22	0.3306	0.2573	0.3309
OD600nm	0.341	0.3033	0.3647	0.3349	0.3364	0.3524	0.2424	0.2038	0.2124	0.3181	0.2824	0.3326
nAb(betanin)	1.28192	1.29794	1.20517	1.21248	1.07551	1.16775	1.2092	1.30076	1.04469	1.04534	0.893325	0.993552
Replicate 2 (97-132 isolate)
Isolate No.	97	98	99	100	101	102	103	104	105	106	107	108
Betanin absorbance 535nm	0.2872	0.2691	0.3582	0.3006	0.3352	0.2086	0.2913	0.2954	0.3168	0.3567	0.2725	0.2811
OD600nm	0.2161	0.202	0.2501	0.2349	0.2506	0.1765	0.2184	0.2207	0.2409	0.2663	0.2083	0.221
nAb(betanin)	1.41637	1.42834	1.52813	1.34646	1.41215	1.24427	1.42125	1.426	1.38806	1.40911	1.39391	1.34199
Isolate No.	109	110	111	112	113	114	115	116	117	118	119	120
Betanin absorbance 535nm	0.283	0.3058	0.275	0.3288	0.2741	0.3283	0.2301	0.2817	0.247	0.3362	0.3126	0.3213
OD600nm	0.2107	0.2233	0.2062	0.2498	0.2062	0.2517	0.2031	0.2284	0.1993	0.245	0.238	0.2316
nAb(betanin)	1.43727	1.46368	1.42773	1.38633	1.42212	1.37112	1.17058	1.29091	1.30957	1.45685	1.38716	1.48171
Isolate No.	121	122	123	124	125	126	127	128	129	130	Ref	Ref
Betanin absorbance 535nm	0.4126	0.3224	0.3636	0.3438	0.3262	0.3486	0.2471	0.2484	0.1974	0.322	0.3342	0.3919
OD600nm	0.2918	0.2315	0.2698	0.2658	0.2554	0.262	0.1815	0.1838	0.1714	0.2704	0.2368	0.2708
nAb(betanin)	1.49025	1.48843	1.41789	1.3537	1.33691	1.39968	1.48196	1.46669	1.20565	1.22897	1.5089	1.53732
Replicate 3 (97-132 isolate)
Isolate No.	97	98	99	100	101	102	103	104	105	106	107	108
Betanin absorbance 535nm	0.5455	0.351	0.4232	0.3441	0.3673	0.2418	0.3304	0.375	0.3551	0.4022	0.2992	0.3155
OD600nm	0.4624	0.2825	0.3305	0.2784	0.2915	0.2109	0.259	0.2819	0.2794	0.3159	0.2398	0.2581
nAb(betanin)	1.19906	1.28864	1.32496	1.28169	1.30777	1.18614	1.33404	1.39352	1.32328	1.31884	1.30526	1.26954
Isolate No.	109	110	111	112	113	114	115	116	117	118	119	120
Betanin absorbance 535nm	0.4132	0.497	0.3234	0.3828	0.3192	0.3564	0.2574	0.3306	0.2915	0.3804	0.3465	0.4423
OD600nm	0.3299	0.4	0.2608	0.3098	0.2585	0.2794	0.234	0.2758	0.2418	0.283	0.2817	0.3317
nAb(betanin)	1.29258	1.27336	1.29033	1.27584	1.28454	1.32884	1.12347	1.23751	1.25268	1.40982	1.27394	1.38619
Isolate No.	121	122	123	124	125	126	127	128	129	130	Ref(ST14403)	Ref(ST14403)
Betanin absorbance 535nm	0.5805	0.4709	0.3977	0.375	0.3593	0.3694	0.2984	0.2256	0.2269	0.3733	0.3588	0.4222
OD600nm	0.4456	0.3769	0.3117	0.2945	0.2868	0.2809	0.2177	0.1682	0.201	0.331	0.2618	0.2976
nAb(betanin)	1.33696	1.28336	1.32274	1.32295	1.30008	1.37564	1.46831	1.46735	1.16581	1.14774	1.44817	1.49405
Calculate the average nAb (betanin) value for each isolate
Isolate No.	1	2	3	4	5	6	7	8	9	10	11	12
nAb(betanin) replicate 1	1.40989	1.28498	1.31144	1.33035	1.37669	1.31145	1.31341	1.35712	1.31268	1.25891	1.27634	1.35009
nAb(betanin) replicate 2	1.39748	1.27298	1.31014	1.31589	1.37031	1.33433	1.31908	1.36881	1.32097	1.2778	1.29127	1.35642
nAb(betanin) replicate 3	1.41558	1.2762	1.30438	1.33234	1.37703	1.32465	1.12525	1.35275	1.34479	1.26686	1.31497	1.37558
Ave	1.40765	1.27805	1.30865	1.32619	1.37468	1.32347	1.25258	1.35956	1.32615	1.26786	1.2942	1.3607
SD	0.00925282	0.00620827	0.00375916	0.00898143	0.00378381	0.0114858	0.110307	0.00830028	0.0166691	0.00948869	0.0194807	0.0132695
Isolate No.	13	14	15	16	17	18	19	20	21	22	23	24
nAb(betanin) replicate 1	1.30732	1.21401	1.22615	1.22296	1.25535	1.23861	1.24345	1.27619	1.29677	1.21758	1.24325	1.32489
nAb(betanin) replicate 2	1.28392	1.23175	1.23295	1.1729	1.23747	1.21632	1.22518	1.28867	1.28956	1.21602	1.26724	1.3203
nAb(betanin) replicate 3	1.281	1.24525	1.22075	1.20445	1.23621	1.19257	1.23178	1.22468	1.29427	1.23455	1.21455	1.28344
Ave	1.29075	1.23034	1.22662	1.2001	1.24301	1.21583	1.23347	1.26318	1.29353	1.22272	1.24168	1.30954
SD	0.0144245	0.0156661	0.00611105	0.0253093	0.0107035	0.0230235	0.00925133	0.0339204	0.0036624	0.0102788	0.0263816	0.0227232
Isolate No.	25	26	27	28	29	30	31	32	33	34	35	36
nAb(betanin) replicate 1	1.35884	1.23604	1.20387	1.22008	1.25776	1.20197	1.22384	1.22521	1.21613	1.27627	1.2474	1.33036
nAb(betanin) replicate 2	1.35333	1.24919	1.18629	1.22027	1.24861	1.30032	1.22802	1.24308	1.2255	1.25057	1.24592	1.31863
nAb(betanin) replicate 3	1.36388	1.253	1.19309	1.23005	1.23222	1.24042	1.21689	1.1964	1.19636	1.20919	1.24657	1.31227
Ave	1.35869	1.24608	1.19442	1.22347	1.2462	1.24757	1.22292	1.22156	1.21266	1.24535	1.24663	1.32042
SD	0.00527554	0.00889861	0.00886528	0.00570488	0.0129386	0.0495659	0.0056216	0.0235534	0.0148754	0.0338452	0.000742474	0.00917736
Isolate No.	37	38	39	40	41	42	43	44	45	46	47	48
nAb(betanin) replicate 1	1.3536	1.24939	1.22243	1.25118	1.26255	1.26495	1.28888	1.26572	1.26669	1.22045	1.24123	1.26943
nAb(betanin) replicate 2	1.35542	1.26012	1.20976	1.22251	1.27107	1.25704	1.30922	1.24853	1.26144	1.23391	1.23697	1.28367
nAb(betanin) replicate 3	1.35238	1.24944	1.23069	1.21301	1.23252	1.21065	1.25819	1.20659	1.28607	1.18962	1.21923	1.28254
Ave	1.3538	1.25298	1.22096	1.2289	1.25538	1.24421	1.28543	1.24028	1.2714	1.21466	1.23248	1.27855
SD	0.00152649	0.00618222	0.0105411	0.0198718	0.0202525	0.0293376	0.0256925	0.0304149	0.0129741	0.0227064	0.0116675	0.00791522
Isolate No.	49	50	51	52	53	54	55	56	57	58	59	60
nAb(betanin) replicate 1	1.38251	1.24698	1.27584	1.29532	1.27452	1.24156	1.2246	1.25679	1.25357	1.24855	1.22066	1.29898
nAb(betanin) replicate 2	1.35057	1.2443	1.25064	1.28652	1.27493	1.26132	1.23012	1.27049	1.2625	1.22016	1.176	1.25368
nAb(betanin) replicate 3	1.35847	1.24932	1.242	1.31458	1.24139	1.19546	1.21982	1.28481	1.22885	1.24443	1.21148	1.2957
Ave	1.36385	1.24687	1.25616	1.29881	1.26361	1.23278	1.22485	1.27069	1.24831	1.23772	1.20271	1.28279
SD	0.0166335	0.00251579	0.0175838	0.014352	0.0192428	0.0337946	0.00515512	0.0140076	0.0174301	0.0153382	0.0235881	0.0252603
Isolate No.	61	62	63	64	65	66	67	68	69	70	71	72
nAb(betanin) replicate 1	1.32041	1.27585	1.26512	1.24642	1.23966	1.21757	1.20603	1.46924	1.25775	1.25143	1.3647	1.27851
nAb(betanin) replicate 2	1.31006	1.26197	1.25343	1.25608	1.25596	1.23664	1.32164	1.44206	1.26716	1.26517	1.41167	1.28242
nAb(betanin) replicate 3	1.31622	1.26551	1.24709	1.24589	1.2567	1.21275	1.22509	1.45772	1.27722	1.25992	1.36076	1.27157
Ave	1.31556	1.26778	1.25522	1.24946	1.25077	1.22232	1.25092	1.45634	1.26738	1.25884	1.37904	1.2775
SD	0.00520519	0.00721162	0.00914847	0.00573168	0.00963037	0.0126346	0.061983	0.0136438	0.00973767	0.00693586	0.0283216	0.00549305
Isolate No.	73	74	75	76	77	78	79	80	81	82	83	84
nAb(betanin) replicate 1	1.29565	1.29239	1.25345	1.26212	1.28593	1.23475	1.22286	1.27275	1.23976	1.21478	1.23553	1.33099
nAb(betanin) replicate 2	1.28968	1.2777	1.25199	1.26848	1.26625	1.2412	1.19201	1.25774	1.25582	1.24639	1.20562	1.31916
nAb(betanin) replicate 3	1.30733	1.30331	1.24548	1.2806	1.28709	1.24544	1.22034	1.25941	1.28339	1.25637	1.24006	1.30223
Ave	1.29755	1.29113	1.25031	1.2704	1.27976	1.24047	1.21174	1.2633	1.25966	1.23918	1.22707	1.31746
SD	0.00897745	0.0128534	0.00424752	0.00938954	0.0117084	0.00538261	0.0171333	0.00823119	0.0220677	0.0217106	0.0187112	0.0144545
Isolate No.	85	86	87	88	89	90	91	92	93	94	95	96
nAb(betanin) replicate 1	1.31016	1.29568	1.31822	1.34951	1.31792	1.31397	1.3149	1.32494	1.34291	1.31951	1.33653	1.25243
nAb(betanin) replicate 2	1.30941	1.28462	1.303	1.35328	1.3355	1.31706	1.3028	1.30382	1.36699	1.31245	1.34066	1.26271
nAb(betanin) replicate 3	1.29875	1.29129	1.30626	1.34896	1.33018	1.31164	1.32627	1.32339	1.33505	1.28779	1.34293	1.24643
Ave	1.30611	1.29053	1.30916	1.35058	1.32786	1.31422	1.31466	1.31739	1.34832	1.30658	1.34004	1.25386
SD	0.00638521	0.00556796	0.00800963	0.00235232	0.00901566	0.00272281	0.0117358	0.0117691	0.016644	0.0166552	0.00324372	0.00822955
Exclude nAb (betanin) from replicate 1 due to excessive deviation.
Isolate No.	97	98	99	100	101	102	103	104	105	106	107	108
nAb(betanin) replicate 2	1.41637	1.42834	1.52813	1.34646	1.41215	1.24427	1.42125	1.426	1.38806	1.40911	1.39391	1.34199
nAb(betanin) replicate 3	1.19906	1.28864	1.32496	1.28169	1.30777	1.18614	1.33404	1.39352	1.32328	1.31884	1.30526	1.26954
Ave	1.30772	1.35849	1.42655	1.31408	1.35996	1.2152	1.37764	1.40976	1.35567	1.36397	1.34958	1.30576
SD	0.153661	0.0987847	0.14366	0.0457962	0.073809	0.0411027	0.0616697	0.0229651	0.0458105	0.0638331	0.0626896	0.0512275
Isolate No.	109	110	111	112	113	114	115	116	117	118	119	120
nAb(betanin) replicate 2	1.43727	1.46368	1.42773	1.38633	1.42212	1.37112	1.17058	1.29091	1.30957	1.45685	1.38716	1.48171
nAb(betanin) replicate 3	1.29258	1.27336	1.29033	1.27584	1.28454	1.32884	1.12347	1.23751	1.25268	1.40982	1.27394	1.38619
Ave	1.36492	1.36852	1.35903	1.33109	1.35333	1.34998	1.14703	1.26421	1.28112	1.43333	1.33055	1.43395
SD	0.102316	0.134581	0.0971535	0.0781266	0.097283	0.0298937	0.0333127	0.0377656	0.0402295	0.0332554	0.080055	0.0675441
Isolate No.	121	122	123	124	125	126	127	128	129	130	Ref(ST14403)	Ref(ST14403)
nAb(betanin) replicate 2	1.49025	1.48843	1.41789	1.3537	1.33691	1.39968	1.48196	1.46669	1.20565	1.22897	1.5089	1.53732
nAb(betanin) replicate 3	1.33696	1.28336	1.32274	1.32295	1.30008	1.37564	1.46831	1.46735	1.16581	1.14774	1.44817	1.49405
Ave	1.4136	1.3859	1.37032	1.33833	1.3185	1.38766	1.47514	1.46702	1.18573	1.18836	1.47853	1.51568
SD	0.108391	0.145003	0.0672808	0.0217454	0.0260406	0.0169979	0.00964834	0.000463958	0.0281713	0.0574402	0.0429382	0.0305976
Sort the average nAb (betanin) values.
	Average normalized absorbance(nAb(betanin) )	SD
Iso115	1.14703	0.0333127
Iso129	1.18573	0.0281713
Iso130	1.18836	0.0574402
Iso27	1.19442	0.00886528
Iso16	1.2001	0.0253093
Iso59	1.20271	0.0235881
Iso79	1.21174	0.0171333
Iso33	1.21266	0.0148754
Iso46	1.21466	0.0227064
Iso102	1.2152	0.0411027
Iso18	1.21583	0.0230235
Iso39	1.22096	0.0105411
Iso32	1.22156	0.0235534
Iso66	1.22232	0.0126346
Iso22	1.22272	0.0102788
Iso31	1.22292	0.0056216
Iso28	1.22347	0.00570488
Iso55	1.22485	0.00515512
Iso15	1.22662	0.00611105
Iso83	1.22707	0.0187112
Iso40	1.2289	0.0198718
Iso14	1.23034	0.0156661
Iso47	1.23248	0.0116675
Iso54	1.23278	0.0337946
Iso19	1.23347	0.00925133
Iso58	1.23772	0.0153382
Iso82	1.23918	0.0217106
Iso44	1.24028	0.0304149
Iso78	1.24047	0.00538261
Iso23	1.24168	0.0263816
Iso17	1.24301	0.0107035
Iso42	1.24421	0.0293376
Iso34	1.24535	0.0338452
Iso26	1.24608	0.00889861
Iso29	1.2462	0.0129386
Iso35	1.24663	0.000742474
Iso50	1.24687	0.00251579
Iso30	1.24757	0.0495659
Iso57	1.24831	0.0174301
Iso64	1.24946	0.00573168
Iso75	1.25031	0.00424752
Iso65	1.25077	0.00963037
Iso67	1.25092	0.061983
Iso7	1.25258	0.110307
Iso38	1.25298	0.00618222
Iso96	1.25386	0.00822955
Iso63	1.25522	0.00914847
Iso41	1.25538	0.0202525
Iso51	1.25616	0.0175838
Iso70	1.25884	0.00693586
Iso81	1.25966	0.0220677
Iso20	1.26318	0.0339204
Iso80	1.2633	0.00823119
Iso53	1.26361	0.0192428
Iso116	1.26421	0.0377656
Iso69	1.26738	0.00973767
Iso62	1.26778	0.00721162
Iso10	1.26786	0.00948869
Iso76	1.2704	0.00938954
Iso56	1.27069	0.0140076
Iso45	1.2714	0.0129741
Iso72	1.2775	0.00549305
Iso2	1.27805	0.00620827
Iso48	1.27855	0.00791522
Iso77	1.27976	0.0117084
Iso117	1.28112	0.0402295
Iso60	1.28279	0.0252603
Iso43	1.28543	0.0256925
Iso86	1.29053	0.00556796
Iso13	1.29075	0.0144245
Iso74	1.29113	0.0128534
Iso21	1.29353	0.0036624
Iso11	1.2942	0.0194807
Iso73	1.29755	0.00897745
Iso52	1.29881	0.014352
Iso108	1.30576	0.0512275
Iso85	1.30611	0.00638521
Iso94	1.30658	0.0166552
Iso97	1.30772	0.153661
Iso3	1.30865	0.00375916
Iso87	1.30916	0.00800963
Iso24	1.30954	0.0227232
Iso100	1.31408	0.0457962
Iso90	1.31422	0.00272281
Iso91	1.31466	0.0117358
Iso61	1.31556	0.00520519
Iso92	1.31739	0.0117691
Iso84	1.31746	0.0144545
Iso125	1.3185	0.0260406
Iso36	1.32042	0.00917736
Iso6	1.32347	0.0114858
Iso9	1.32615	0.0166691
Iso4	1.32619	0.00898143
Iso89	1.32786	0.00901566
Iso119	1.33055	0.080055
Iso112	1.33109	0.0781266
Iso124	1.33833	0.0217454
Iso95	1.34004	0.00324372
Iso93	1.34832	0.016644
Iso107	1.34958	0.0626896
Iso114	1.34998	0.0298937
Iso88	1.35058	0.00235232
Iso113	1.35333	0.097283
Iso37	1.3538	0.00152649
Iso105	1.35567	0.0458105
Iso98	1.35849	0.0987847
Iso25	1.35869	0.00527554
Iso111	1.35903	0.0971535
Iso8	1.35956	0.00830028
Iso101	1.35996	0.073809
Iso12	1.3607	0.0132695
Iso49	1.36385	0.0166335
Iso106	1.36397	0.0638331
Iso109	1.36492	0.102316
Iso110	1.36852	0.134581
Iso123	1.37032	0.0672808
Iso5	1.37468	0.00378381
Iso103	1.37764	0.0616697
Iso71	1.37904	0.0283216
Iso122	1.3859	0.145003
Iso126	1.38766	0.0169979
Iso1	1.40765	0.00925282
Iso104	1.40976	0.0229651
Iso121	1.4136	0.108391
Iso99	1.42655	0.14366
Iso118	1.43333	0.0332554
Iso120	1.43395	0.0675441
Iso68	1.45634	0.0136438
Iso128	1.46702	0.000463958
Iso127	1.47514	0.00964834
Ref(ST14403)	1.47853	0.0429382
Ref(ST14403)	1.51568	0.0305976
